# Supplementary material for: Comprehensive Analysis of Large-Scale Transcriptomes from Multiple Cancer Types
Source: Genes (Basel). 2021 Nov 24;12(12):1865. doi: 10.3390/genes12121865 (PMC8701385; doi:10.3390/genes12121865)
Supplement: Supplementary file 1 [file genes-12-01865-s001.zip]

Archive with 5 entries (2 files):
- genes-1443114-supplementary/
- genes-1443114-supplementary/supplementary/
- genes-1443114-supplementary/supplementary/sup/
- genes-1443114-supplementary/supplementary/sup/Supplementary.pdf
- genes-1443114-supplementary/supplementary/sup/Table-Supp-S1-S4.xlsx
