# Supplementary material for: Comprehensive Analysis of Large-Scale Transcriptomes from Multiple Cancer Types
Source: Genes (Basel). 2021 Nov 24;12(12):1865. doi: 10.3390/genes12121865 (PMC8701385; doi:10.3390/genes12121865)
Supplement: Supplementary file 1 [file genes-12-01865-s001.zip › genes-1443114-supplementary/supplementary/sup/Table-Supp-S1-S4.xlsx]

## Sheet: Table-S1
Table S1. Cancer-associated features shared across multiple cancer types.
feature	weight	data_type	gene_name	cancer
mRNA_UGP2	0.0239589	mRNA	UGP2	COAD
AS_CDH3	0.0239019	AS	CDH3	COAD
mRNA_HIGD1A	0.0220836	mRNA	HIGD1A	COAD
mRNA_SRI	0.0198974	mRNA	SRI	COAD
AS_TPM2	0.0198737	AS	TPM2	COAD
mRNA_SQOR	0.0194417	mRNA	SQOR	COAD
mRNA_LGALS4	0.0173201	mRNA	LGALS4	COAD
mRNA_ITM2C	0.016207	mRNA	ITM2C	COAD
mRNA_PHGR1	0.0156704	mRNA	PHGR1	COAD
mRNA_GUCA2B	0.0154584	mRNA	GUCA2B	COAD
lncRNA_G50048	0.0143568	lncRNA	G50048	COAD
lncRNA_PVT1	0.0142231	lncRNA	PVT1	COAD
Retro_ERVLE_19q13.31a	0.0141816	Retro	ERVLE_19q13.31a	COAD
AS_CD44	0.0136579	AS	CD44	COAD
AS_PVT1	0.0130754	AS	PVT1	COAD
mRNA_MAPK3	0.0120817	mRNA	MAPK3	COAD
AS_LARGE2	0.0120464	AS	LARGE2	COAD
mRNA_KRT20	0.01131	mRNA	KRT20	COAD
mRNA_ADH1C	0.0112115	mRNA	ADH1C	COAD
mRNA_PYY	0.0101287	mRNA	PYY	COAD
mRNA_JCHAIN	0.010085	mRNA	JCHAIN	COAD
lncRNA_lnc-BRF1-5	0.00958172	lncRNA	lnc-BRF1-5	COAD
lncRNA_CASC19	0.00951856	lncRNA	CASC19	COAD
lncRNA_lnc-NXPE4-1	0.00948728	lncRNA	lnc-NXPE4-1	COAD
mRNA_KLK6	0.00897476	mRNA	KLK6	COAD
lncRNA_SNHG16	0.00895414	lncRNA	SNHG16	COAD
lncRNA_lnc-BUD23-1	0.0089517	lncRNA	lnc-BUD23-1	COAD
mRNA_CBX3	0.00883607	mRNA	CBX3	COAD
mRNA_FABP4	0.00876403	mRNA	FABP4	COAD
mRNA_CA1	0.00875753	mRNA	CA1	COAD
mRNA_PRDX6	0.00875219	mRNA	PRDX6	COAD
mRNA_WDR74	0.00869465	mRNA	WDR74	COAD
mRNA_CLCA4	0.00866203	mRNA	CLCA4	COAD
mRNA_HSD11B2	0.0083971	mRNA	HSD11B2	COAD
mRNA_MS4A12	0.00839531	mRNA	MS4A12	COAD
lncRNA_G76742	0.00823689	lncRNA	G76742	COAD
mRNA_KRT7	0.0081573	mRNA	KRT7	COAD
mRNA_MYL6	0.00807194	mRNA	MYL6	COAD
AS_ACTN4	0.00795238	AS	ACTN4	COAD
mRNA_TSPAN1	0.00794074	mRNA	TSPAN1	COAD
mRNA_C15orf48	0.00766724	mRNA	C15orf48	COAD
AS_LRRFIP1	0.00736047	AS	LRRFIP1	COAD
lncRNA_SNHG1	0.00727676	lncRNA	SNHG1	COAD
lncRNA_lnc-BRF1-42	0.00725865	lncRNA	lnc-BRF1-42	COAD
AS_AQP7	0.00710132	AS	AQP7	COAD
AS_SORBS1	0.00701702	AS	SORBS1	COAD
mRNA_CLDN7	0.00692539	mRNA	CLDN7	COAD
mRNA_ANPEP	0.00689193	mRNA	ANPEP	COAD
Retro_HERVP71A_12p13.31b	0.00688348	Retro	HERVP71A_12p13.31b	COAD
mRNA_SLC9A3	0.00685082	mRNA	SLC9A3	COAD
AS_ABI3BP	0.00678925	AS	ABI3BP	COAD
mRNA_GTF3A	0.00677134	mRNA	GTF3A	COAD
lncRNA_lnc-TTC26-5	0.00666047	lncRNA	lnc-TTC26-5	COAD
lncRNA_lnc-EIF2AK3-10	0.00663735	lncRNA	lnc-EIF2AK3-10	COAD
lncRNA_G80485	0.00655605	lncRNA	G80485	COAD
AS_STXBP5	0.00654095	AS	STXBP5	COAD
mRNA_CEACAM1	0.00634106	mRNA	CEACAM1	COAD
mRNA_SLC44A4	0.00633077	mRNA	SLC44A4	COAD
mRNA_FXYD3	0.00631632	mRNA	FXYD3	COAD
AS_PRPH	0.00626312	AS	PRPH	COAD
mRNA_SELENBP1	0.00619579	mRNA	SELENBP1	COAD
lncRNA_G8465	0.00605494	lncRNA	G8465	COAD
Retro_HERVE_2q37.1	0.00601362	Retro	HERVE_2q37.1	COAD
mRNA_TXNIP	0.00593609	mRNA	TXNIP	COAD
lncRNA_lnc-POTEB-15	0.00578774	lncRNA	lnc-POTEB-15	COAD
lncRNA_G77636	0.00563428	lncRNA	G77636	COAD
lncRNA_LINC01133	0.00549228	lncRNA	LINC01133	COAD
AS_CDHR3	0.00547603	AS	CDHR3	COAD
mRNA_NAP1L1	0.00545576	mRNA	NAP1L1	COAD
mRNA_EIF3E	0.0054339	mRNA	EIF3E	COAD
AS_LRP8	0.00534148	AS	LRP8	COAD
mRNA_SLC1A5	0.0053258	mRNA	SLC1A5	COAD
mRNA_VSIG2	0.00530649	mRNA	VSIG2	COAD
lncRNA_lnc-VSTM5-1	0.00521662	lncRNA	lnc-VSTM5-1	COAD
AS_PGGHG	0.00519484	AS	PGGHG	COAD
mRNA_CXCL1	0.00519482	mRNA	CXCL1	COAD
mRNA_CCT3	0.00519093	mRNA	CCT3	COAD
lncRNA_G38061	0.0051616	lncRNA	G38061	COAD
AS_SPIB	0.00495062	AS	SPIB	COAD
mRNA_POLR1D	0.00492741	mRNA	POLR1D	COAD
AS_CD209	0.00478818	AS	CD209	COAD
lncRNA_lnc-VPREB1-10	0.00478338	lncRNA	lnc-VPREB1-10	COAD
mRNA_SNRPE	0.0047475	mRNA	SNRPE	COAD
AS_PKIB	0.00465852	AS	PKIB	COAD
mRNA_ST6GALNAC1	0.0045851	mRNA	ST6GALNAC1	COAD
lncRNA_AC132825.2	0.00456848	lncRNA	AC132825.2	COAD
AS_CASC19	0.0045416	AS	CASC19	COAD
mRNA_GCNT3	0.00449439	mRNA	GCNT3	COAD
APA_CYREN	0.00447551	APA	CYREN	COAD
mRNA_TMEM123	0.00442267	mRNA	TMEM123	COAD
AS_FLT3LG	0.00439313	AS	FLT3LG	COAD
mRNA_EIF3M	0.004325	mRNA	EIF3M	COAD
lncRNA_lnc-GINS1-13	0.00418005	lncRNA	lnc-GINS1-13	COAD
Retro_HERV3_7q11.21	0.00406495	Retro	HERV3_7q11.21	COAD
mRNA_TST	0.00379656	mRNA	TST	COAD
mRNA_ECH1	0.00376452	mRNA	ECH1	COAD
mRNA_CPNE1	0.00373688	mRNA	CPNE1	COAD
mRNA_MGST3	0.00358968	mRNA	MGST3	COAD
lncRNA_DLEU1	0.00358746	lncRNA	DLEU1	COAD
lncRNA_lnc-KRT8-1	0.00358287	lncRNA	lnc-KRT8-1	COAD
mRNA_SLC26A3	0.00346074	mRNA	SLC26A3	COAD
Retro_HUERSP3B_6q24.1	0.00339592	Retro	HUERSP3B_6q24.1	COAD
mRNA_CFD	0.00330808	mRNA	CFD	COAD
mRNA_ENTPD6	0.00329535	mRNA	ENTPD6	COAD
lncRNA_G90184	0.00327426	lncRNA	G90184	COAD
mRNA_TCN1	0.00321724	mRNA	TCN1	COAD
mRNA_MMP7	0.00321488	mRNA	MMP7	COAD
AS_ANKRD13B	0.00311409	AS	ANKRD13B	COAD
AS_PABPC1L	0.00302903	AS	PABPC1L	COAD
AS_LOXL3	0.00302715	AS	LOXL3	COAD
mRNA_LAPTM4B	0.00302582	mRNA	LAPTM4B	COAD
APA_C4orf19	0.00297794	APA	C4orf19	COAD
AS_COL11A1	0.00293243	AS	COL11A1	COAD
lncRNA_lnc-EIF6-1	0.00285838	lncRNA	lnc-EIF6-1	COAD
lncRNA_lnc-NBPF1-4	0.00283255	lncRNA	lnc-NBPF1-4	COAD
mRNA_MUC2	0.00281048	mRNA	MUC2	COAD
APA_MED11	0.00279704	APA	MED11	COAD
lncRNA_MIR4435-2HG	0.00278635	lncRNA	MIR4435-2HG	COAD
mRNA_CD44	0.00278035	mRNA	CD44	COAD
mRNA_FXYD5	0.00274036	mRNA	FXYD5	COAD
lncRNA_PCAT1	0.00273396	lncRNA	PCAT1	COAD
mRNA_TNFRSF6B	0.00272536	mRNA	TNFRSF6B	COAD
APA_ARSA	0.00263953	APA	ARSA	COAD
mRNA_SF3B3	0.00260403	mRNA	SF3B3	COAD
AS_RPS24	0.00234947	AS	RPS24	COAD
mRNA_TRMT112	0.0023345	mRNA	TRMT112	COAD
mRNA_COX4I1	0.00229888	mRNA	COX4I1	COAD
AS_SPSB3	0.00219061	AS	SPSB3	COAD
AS_SNAP25	0.00217978	AS	SNAP25	COAD
lncRNA_G59145	0.0021432	lncRNA	G59145	COAD
mRNA_GUK1	0.00213346	mRNA	GUK1	COAD
mRNA_CD177	0.00212668	mRNA	CD177	COAD
AS_CA4	0.00211754	AS	CA4	COAD
AS_HSF4	0.00210134	AS	HSF4	COAD
AS_MBNL2	0.00209373	AS	MBNL2	COAD
APA_SPIDR	0.00208618	APA	SPIDR	COAD
mRNA_RPS2	0.00200809	mRNA	RPS2	COAD
mRNA_SDCBP2	0.00194072	mRNA	SDCBP2	COAD
AS_TNXB	0.00184184	AS	TNXB	COAD
Retro_HERV3_4p14	0.0017545	Retro	HERV3_4p14	COAD
Retro_HERVIP10FH_14q12	0.00174911	Retro	HERVIP10FH_14q12	COAD
AS_ANKRD36C	0.00169646	AS	ANKRD36C	COAD
mRNA_CSRP1	0.0016903	mRNA	CSRP1	COAD
Retro_ERVLB4_10p15.1	0.00166483	Retro	ERVLB4_10p15.1	COAD
lncRNA_lnc-NFS1-1	0.0016526	lncRNA	lnc-NFS1-1	COAD
lncRNA_lnc-FAM161B-3	0.00164565	lncRNA	lnc-FAM161B-3	COAD
mRNA_TALDO1	0.0015933	mRNA	TALDO1	COAD
mRNA_MT1E	0.0015576	mRNA	MT1E	COAD
mRNA_CHP2	0.001557	mRNA	CHP2	COAD
AS_SNHG11	0.00151238	AS	SNHG11	COAD
mRNA_NOTUM	0.00149616	mRNA	NOTUM	COAD
mRNA_CTNNB1	0.00149135	mRNA	CTNNB1	COAD
AS_SHCBP1	0.00148682	AS	SHCBP1	COAD
AS_ACHE	0.00141315	AS	ACHE	COAD
lncRNA_ELFN1-AS1	0.00140978	lncRNA	ELFN1-AS1	COAD
AS_DTNB	0.00139238	AS	DTNB	COAD
AS_JPH1	0.00138731	AS	JPH1	COAD
mRNA_PDLIM1	0.00135667	mRNA	PDLIM1	COAD
lncRNA_lnc-RUBCN-4	0.00135357	lncRNA	lnc-RUBCN-4	COAD
AS_PDZD4	0.00131009	AS	PDZD4	COAD
mRNA_ACSL5	0.00130535	mRNA	ACSL5	COAD
mRNA_SYNM	0.00124247	mRNA	SYNM	COAD
Retro_ERVLB4_10p12.1b	0.0012111	Retro	ERVLB4_10p12.1b	COAD
APA_SLC25A46	0.0011683	APA	SLC25A46	COAD
lncRNA_G80517	0.00115974	lncRNA	G80517	COAD
lncRNA_lnc-LTBP3-2	0.00109072	lncRNA	lnc-LTBP3-2	COAD
AS_SPAG5	0.001063	AS	SPAG5	COAD
AS_EZH2	0.00105105	AS	EZH2	COAD
mRNA_PSAP	0.00102315	mRNA	PSAP	COAD
Fusion_lnc-NUPR2-1	0.000995021	Fusion	lnc-NUPR2-1	COAD
AS_COPZ2	0.000972553	AS	COPZ2	COAD
lncRNA_lnc-HACD2-3	0.00092822	lncRNA	lnc-HACD2-3	COAD
AS_CCDC57	0.000874445	AS	CCDC57	COAD
mRNA_TPM1	0.000832417	mRNA	TPM1	COAD
Retro_HERV3_19q13.42c	0.000794577	Retro	HERV3_19q13.42c	COAD
mRNA_ACTN1	0.000782759	mRNA	ACTN1	COAD
Retro_HERVH_13q33.3	0.000766854	Retro	HERVH_13q33.3	COAD
APA_BIN3	0.000758596	APA	BIN3	COAD
mRNA_RNASE1	0.000739459	mRNA	RNASE1	COAD
Retro_HERVH_10q26.11	0.000724982	Retro	HERVH_10q26.11	COAD
mRNA_TMEM54	0.000708068	mRNA	TMEM54	COAD
lncRNA_lnc-BRF1-20	0.000671585	lncRNA	lnc-BRF1-20	COAD
Retro_LTR25_Yp11.2d	0.00064479	Retro	LTR25_Yp11.2d	COAD
AS_HHIP	0.00062802	AS	HHIP	COAD
AS_ANXA2	0.000600357	AS	ANXA2	COAD
AS_USP10	0.000577583	AS	USP10	COAD
AS_CDC42BPA	0.000567917	AS	CDC42BPA	COAD
AS_ZNF438	0.000559654	AS	ZNF438	COAD
mRNA_CDHR5	0.000548855	mRNA	CDHR5	COAD
mRNA_CA4	0.000522149	mRNA	CA4	COAD
lncRNA_G80408	0.000512186	lncRNA	G80408	COAD
lncRNA_SNHG4	0.00048749	lncRNA	SNHG4	COAD
mRNA_NOX1	0.000480959	mRNA	NOX1	COAD
mRNA_COX5A	0.000463525	mRNA	COX5A	COAD
mRNA_BAX	0.000460492	mRNA	BAX	COAD
lncRNA_BX890604.2	0.000447291	lncRNA	BX890604.2	COAD
mRNA_CA2	0.000447212	mRNA	CA2	COAD
AS_PCCB	0.000431691	AS	PCCB	COAD
lncRNA_CARMN	0.00042899	lncRNA	CARMN	COAD
Fusion_lnc-POU3F2-5	0.000418279	Fusion	lnc-POU3F2-5	COAD
mRNA_FAT1	0.000418181	mRNA	FAT1	COAD
mRNA_COX5B	0.000405337	mRNA	COX5B	COAD
AS_PTGS1	0.000404202	AS	PTGS1	COAD
AS_SULT1C2	0.000352758	AS	SULT1C2	COAD
lncRNA_lnc-EVX2-8	0.00035273	lncRNA	lnc-EVX2-8	COAD
lncRNA_AC136475.3	0.00024856	lncRNA	AC136475.3	COAD
mRNA_CFB	0.000217385	mRNA	CFB	COAD
lncRNA_lnc-IRF4-5	0.00019869	lncRNA	lnc-IRF4-5	COAD
lncRNA_lnc-LPP-2	0.000187995	lncRNA	lnc-LPP-2	COAD
APA_DIP2A	0.000152087	APA	DIP2A	COAD
lncRNA_lnc-MEMO1-1	0.000128113	lncRNA	lnc-MEMO1-1	COAD
APA_DPY19L4	0.000103614	APA	DPY19L4	COAD
Retro_HML1_19q13.43	7.78533e-05	Retro	HML1_19q13.43	COAD
Retro_ERV316A3_Xq28b	6.40331e-05	Retro	ERV316A3_Xq28b	COAD
APA_AMOTL2	6.22593e-05	APA	AMOTL2	COAD
mRNA_CLCNKB	0.0386586	mRNA	CLCNKB	KIRP
Retro_HERVE_17q11.2	0.0350968	Retro	HERVE_17q11.2	KIRP
lncRNA_LINC02121	0.0272147	lncRNA	LINC02121	KIRP
mRNA_KLK1	0.0255237	mRNA	KLK1	KIRP
lncRNA_G2090	0.0204876	lncRNA	G2090	KIRP
mRNA_AQP2	0.02	mRNA	AQP2	KIRP
Retro_HERVFRD_8q12.1c	0.0193981	Retro	HERVFRD_8q12.1c	KIRP
mRNA_PLAT	0.0190353	mRNA	PLAT	KIRP
lncRNA_PRDM16-DT	0.0189964	lncRNA	PRDM16-DT	KIRP
mRNA_TIMP1	0.0188075	mRNA	TIMP1	KIRP
mRNA_FXYD3	0.0182811	mRNA	FXYD3	KIRP
mRNA_SELENOP	0.0174317	mRNA	SELENOP	KIRP
lncRNA_AP000757.1	0.0173373	lncRNA	AP000757.1	KIRP
mRNA_KCNJ1	0.0171343	mRNA	KCNJ1	KIRP
mRNA_GSTA2	0.0171332	mRNA	GSTA2	KIRP
mRNA_IGF2	0.0165346	mRNA	IGF2	KIRP
lncRNA_LHX1-DT	0.0162458	lncRNA	LHX1-DT	KIRP
AS_FYB2	0.0161165	AS	FYB2	KIRP
Fusion_AC016526.1	0.0160179	Fusion	AC016526.1	KIRP
mRNA_ARPC1B	0.0159117	mRNA	ARPC1B	KIRP
lncRNA_AL031123.4	0.0158962	lncRNA	AL031123.4	KIRP
lncRNA_AC068631.1	0.0158305	lncRNA	AC068631.1	KIRP
mRNA_CYBA	0.0153458	mRNA	CYBA	KIRP
mRNA_NME2	0.0149505	mRNA	NME2	KIRP
mRNA_RPL38	0.014038	mRNA	RPL38	KIRP
lncRNA_AC129507.4	0.0138484	lncRNA	AC129507.4	KIRP
mRNA_FABP1	0.0136102	mRNA	FABP1	KIRP
mRNA_ALB	0.0135981	mRNA	ALB	KIRP
Retro_HML6_1p13.3	0.0135904	Retro	HML6_1p13.3	KIRP
Retro_HERVH_10q23.31a	0.0134207	Retro	HERVH_10q23.31a	KIRP
mRNA_ATP1A1	0.0133933	mRNA	ATP1A1	KIRP
AS_OTOGL	0.0133498	AS	OTOGL	KIRP
AS_PTGER3	0.0131488	AS	PTGER3	KIRP
mRNA_DDC	0.0131232	mRNA	DDC	KIRP
AS_PPP1R1B	0.0127853	AS	PPP1R1B	KIRP
mRNA_C7	0.0127021	mRNA	C7	KIRP
mRNA_SLC22A12	0.0125871	mRNA	SLC22A12	KIRP
lncRNA_AP003396.5	0.0124875	lncRNA	AP003396.5	KIRP
mRNA_MIOX	0.0120862	mRNA	MIOX	KIRP
AS_ACSL6	0.0118395	AS	ACSL6	KIRP
mRNA_P4HB	0.0116066	mRNA	P4HB	KIRP
mRNA_YBX3	0.0113059	mRNA	YBX3	KIRP
AS_ABI3BP	0.0112098	AS	ABI3BP	KIRP
lncRNA_lnc-PIGN-6	0.0111184	lncRNA	lnc-PIGN-6	KIRP
mRNA_TNFAIP2	0.01095	mRNA	TNFAIP2	KIRP
mRNA_FBP1	0.0105877	mRNA	FBP1	KIRP
mRNA_ABHD11	0.0103577	mRNA	ABHD11	KIRP
lncRNA_lnc-UGT2B15-1	0.0098236	lncRNA	lnc-UGT2B15-1	KIRP
AS_LTBP2	0.0096423	AS	LTBP2	KIRP
Retro_HERVH_19p13.2e	0.00941227	Retro	HERVH_19p13.2e	KIRP
Retro_MER4_Yp11.2e	0.00907688	Retro	MER4_Yp11.2e	KIRP
lncRNA_LINC01187	0.00899656	lncRNA	LINC01187	KIRP
mRNA_GC	0.00832881	mRNA	GC	KIRP
AS_GBP4	0.0074817	AS	GBP4	KIRP
mRNA_CYSTM1	0.00741291	mRNA	CYSTM1	KIRP
mRNA_UMOD	0.00704483	mRNA	UMOD	KIRP
mRNA_BHMT	0.00697979	mRNA	BHMT	KIRP
Retro_HERVL66_17q21.31	0.00691371	Retro	HERVL66_17q21.31	KIRP
mRNA_DCN	0.00685115	mRNA	DCN	KIRP
Retro_HERVH_3q27.3a	0.00665724	Retro	HERVH_3q27.3a	KIRP
mRNA_ATP5MF	0.00646293	mRNA	ATP5MF	KIRP
AS_FAM13C	0.00640191	AS	FAM13C	KIRP
Retro_HERVI_7q33c	0.006002	Retro	HERVI_7q33c	KIRP
lncRNA_lnc-PLPP4-4	0.00573066	lncRNA	lnc-PLPP4-4	KIRP
lncRNA_AC125611.3	0.00543187	lncRNA	AC125611.3	KIRP
Retro_LTR25_7p13	0.00504982	Retro	LTR25_7p13	KIRP
AS_SLC12A1	0.00494317	AS	SLC12A1	KIRP
AS_ANKRD13B	0.00477584	AS	ANKRD13B	KIRP
AS_DMGDH	0.00417017	AS	DMGDH	KIRP
APA_QKI	0.00407539	APA	QKI	KIRP
AS_PDLIM7	0.00407206	AS	PDLIM7	KIRP
lncRNA_AC015922.3	0.00403053	lncRNA	AC015922.3	KIRP
lncRNA_lnc-NIFK-8	0.00400941	lncRNA	lnc-NIFK-8	KIRP
lncRNA_lnc-SFRP1-2	0.00393469	lncRNA	lnc-SFRP1-2	KIRP
AS_IKBKE	0.00388353	AS	IKBKE	KIRP
AS_WDR37	0.00385194	AS	WDR37	KIRP
lncRNA_lnc-UGT2B28-8	0.00375421	lncRNA	lnc-UGT2B28-8	KIRP
mRNA_PVALB	0.00346542	mRNA	PVALB	KIRP
mRNA_AQP3	0.00314607	mRNA	AQP3	KIRP
lncRNA_lnc-GLG1-1	0.00295887	lncRNA	lnc-GLG1-1	KIRP
Retro_ERVLE_1p13.2a	0.00286571	Retro	ERVLE_1p13.2a	KIRP
mRNA_ITGA3	0.00265748	mRNA	ITGA3	KIRP
mRNA_UGT2B7	0.0023914	mRNA	UGT2B7	KIRP
lncRNA_lnc-HIST2H3PS2-3	0.00213596	lncRNA	lnc-HIST2H3PS2-3	KIRP
mRNA_S100A16	0.00210449	mRNA	S100A16	KIRP
mRNA_SLC12A1	0.00208067	mRNA	SLC12A1	KIRP
lncRNA_lnc-TRIM74-1	0.0019967	lncRNA	lnc-TRIM74-1	KIRP
lncRNA_lnc-ZRANB2-2	0.00184759	lncRNA	lnc-ZRANB2-2	KIRP
Fusion_AC073648.5	0.00172382	Fusion	AC073648.5	KIRP
mRNA_LEFTY1	0.00170625	mRNA	LEFTY1	KIRP
APA_TRIM16L	0.00156792	APA	TRIM16L	KIRP
Retro_ERVLE_14q32.32a	0.00145083	Retro	ERVLE_14q32.32a	KIRP
mRNA_ELOB	0.00134135	mRNA	ELOB	KIRP
lncRNA_LINC02381	0.00133998	lncRNA	LINC02381	KIRP
Retro_ERV316A3_Xq28b	0.00126728	Retro	ERV316A3_Xq28b	KIRP
mRNA_ACAA1	0.00121241	mRNA	ACAA1	KIRP
AS_PRMT2	0.00114497	AS	PRMT2	KIRP
AS_HCN3	0.0011157	AS	HCN3	KIRP
lncRNA_AC026803.3	0.00109264	lncRNA	AC026803.3	KIRP
APA_EPS15	0.00109062	APA	EPS15	KIRP
Retro_PRIMA4_1p13.3	0.00101686	Retro	PRIMA4_1p13.3	KIRP
mRNA_HSPA9	0.0010036	mRNA	HSPA9	KIRP
AS_SFXN5	0.000977466	AS	SFXN5	KIRP
APA_OSTM1	0.000973443	APA	OSTM1	KIRP
AS_RASD1	0.000964742	AS	RASD1	KIRP
AS_OPA1	0.000919524	AS	OPA1	KIRP
lncRNA_lnc-NECAP2-8	0.000844474	lncRNA	lnc-NECAP2-8	KIRP
AS_KIAA1191	0.00072969	AS	KIAA1191	KIRP
mRNA_SPINK1	0.000519818	mRNA	SPINK1	KIRP
AS_HEXD	0.000219103	AS	HEXD	KIRP
lncRNA_LINC02303	0.000132182	lncRNA	LINC02303	KIRP
mRNA_NDUFA1	0.0552041	mRNA	NDUFA1	LIHC
lncRNA_lnc-TP53TG3-34	0.0447722	lncRNA	lnc-TP53TG3-34	LIHC
mRNA_MANF	0.0342025	mRNA	MANF	LIHC
AS_LINC01093	0.0327999	AS	LINC01093	LIHC
Retro_HML6_19q13.43b	0.0322794	Retro	HML6_19q13.43b	LIHC
lncRNA_lnc-LRRC24-3	0.0304039	lncRNA	lnc-LRRC24-3	LIHC
mRNA_LY6E	0.027583	mRNA	LY6E	LIHC
lncRNA_LINC00623	0.0188643	lncRNA	LINC00623	LIHC
mRNA_BOLA2B	0.0181229	mRNA	BOLA2B	LIHC
mRNA_ATP5MF	0.0180954	mRNA	ATP5MF	LIHC
mRNA_CYP2C8	0.0179041	mRNA	CYP2C8	LIHC
mRNA_MT1F	0.0178198	mRNA	MT1F	LIHC
mRNA_HSP90AB1	0.0176814	mRNA	HSP90AB1	LIHC
mRNA_SNRPD2	0.0172468	mRNA	SNRPD2	LIHC
mRNA_SSR2	0.0166588	mRNA	SSR2	LIHC
mRNA_RPLP1	0.0165503	mRNA	RPLP1	LIHC
mRNA_CYC1	0.0160879	mRNA	CYC1	LIHC
Retro_ERVLB4_3p21.31a	0.0159195	Retro	ERVLB4_3p21.31a	LIHC
Retro_ERVLE_8q24.3f	0.0155331	Retro	ERVLE_8q24.3f	LIHC
mRNA_MT1G	0.0154243	mRNA	MT1G	LIHC
mRNA_TOMM6	0.0154169	mRNA	TOMM6	LIHC
mRNA_JPT1	0.0152367	mRNA	JPT1	LIHC
mRNA_SNRPB	0.015208	mRNA	SNRPB	LIHC
mRNA_SEM1	0.0145041	mRNA	SEM1	LIHC
mRNA_AZGP1	0.0142458	mRNA	AZGP1	LIHC
mRNA_EIF3K	0.0140769	mRNA	EIF3K	LIHC
mRNA_EIF6	0.0140606	mRNA	EIF6	LIHC
lncRNA_SNHG7	0.0138908	lncRNA	SNHG7	LIHC
mRNA_TPM3	0.0138149	mRNA	TPM3	LIHC
mRNA_RPS19	0.0136757	mRNA	RPS19	LIHC
Retro_HERVH_14q11.2a	0.0135734	Retro	HERVH_14q11.2a	LIHC
mRNA_RPSA	0.0125074	mRNA	RPSA	LIHC
mRNA_APOA1	0.0121034	mRNA	APOA1	LIHC
lncRNA_lnc-MROH6-1	0.0118965	lncRNA	lnc-MROH6-1	LIHC
mRNA_OST4	0.0117769	mRNA	OST4	LIHC
AS_ZNF517	0.0117185	AS	ZNF517	LIHC
lncRNA_GAS5	0.011714	lncRNA	GAS5	LIHC
AS_DHX34	0.0116042	AS	DHX34	LIHC
mRNA_NUPR1	0.0116001	mRNA	NUPR1	LIHC
lncRNA_PVT1	0.0112969	lncRNA	PVT1	LIHC
lncRNA_lnc-SORCS3-4	0.00990416	lncRNA	lnc-SORCS3-4	LIHC
mRNA_LMAN2	0.00800832	mRNA	LMAN2	LIHC
mRNA_SNRPE	0.00718674	mRNA	SNRPE	LIHC
mRNA_CYP3A4	0.00665335	mRNA	CYP3A4	LIHC
mRNA_H2AFZ	0.0065069	mRNA	H2AFZ	LIHC
mRNA_CSNK2B	0.00576951	mRNA	CSNK2B	LIHC
mRNA_CA9	0.00550033	mRNA	CA9	LIHC
lncRNA_AL591895.1	0.00549232	lncRNA	AL591895.1	LIHC
lncRNA_lnc-SPARC-2	0.00543216	lncRNA	lnc-SPARC-2	LIHC
mRNA_SERPINF2	0.00523962	mRNA	SERPINF2	LIHC
mRNA_GLYATL1	0.00488784	mRNA	GLYATL1	LIHC
lncRNA_lnc-SSMEM1-3	0.00478192	lncRNA	lnc-SSMEM1-3	LIHC
lncRNA_lnc-C20orf96-3	0.00461317	lncRNA	lnc-C20orf96-3	LIHC
mRNA_GNAS	0.00444603	mRNA	GNAS	LIHC
lncRNA_AL445524.1	0.0043403	lncRNA	AL445524.1	LIHC
mRNA_RPL7A	0.00422984	mRNA	RPL7A	LIHC
mRNA_PLG	0.00422206	mRNA	PLG	LIHC
mRNA_GUK1	0.00402733	mRNA	GUK1	LIHC
AS_FXYD6-FXYD2	0.00399679	AS	FXYD6-FXYD2	LIHC
mRNA_BANF1	0.00397392	mRNA	BANF1	LIHC
mRNA_HBB	0.0039719	mRNA	HBB	LIHC
AS_DBH	0.00388889	AS	DBH	LIHC
mRNA_TMEM258	0.00372406	mRNA	TMEM258	LIHC
AS_lnc-INO80E-2	0.00348261	AS	lnc-INO80E-2	LIHC
Retro_HUERSP3_1q42.12	0.00345115	Retro	HUERSP3_1q42.12	LIHC
lncRNA_lnc-SERPINF1-1	0.00331826	lncRNA	lnc-SERPINF1-1	LIHC
Retro_ERVLE_19q13.33	0.00307154	Retro	ERVLE_19q13.33	LIHC
mRNA_GPAA1	0.00303315	mRNA	GPAA1	LIHC
AS_TMEM132A	0.0029619	AS	TMEM132A	LIHC
lncRNA_lnc-ERAP2-4	0.00290144	lncRNA	lnc-ERAP2-4	LIHC
mRNA_CFL1	0.00287879	mRNA	CFL1	LIHC
AS_PRXL2B	0.00287835	AS	PRXL2B	LIHC
mRNA_ORM2	0.00281261	mRNA	ORM2	LIHC
Retro_HERVK14C_1q44	0.00270742	Retro	HERVK14C_1q44	LIHC
lncRNA_lnc-WDR63-5	0.0026521	lncRNA	lnc-WDR63-5	LIHC
mRNA_FBP1	0.00261032	mRNA	FBP1	LIHC
lncRNA_HULC	0.00245782	lncRNA	HULC	LIHC
lncRNA_lnc-RAD54B-2	0.00243551	lncRNA	lnc-RAD54B-2	LIHC
lncRNA_lnc-TRAF6-17	0.00240989	lncRNA	lnc-TRAF6-17	LIHC
lncRNA_lnc-CYP17A1-1	0.00211899	lncRNA	lnc-CYP17A1-1	LIHC
mRNA_FXYD2	0.00211057	mRNA	FXYD2	LIHC
mRNA_PSMB4	0.00209597	mRNA	PSMB4	LIHC
mRNA_RNASE1	0.001971	mRNA	RNASE1	LIHC
mRNA_DYNLL1	0.00188494	mRNA	DYNLL1	LIHC
mRNA_CES2	0.00178229	mRNA	CES2	LIHC
mRNA_RPL37	0.00175185	mRNA	RPL37	LIHC
Retro_MER4_Yp11.2b	0.00174246	Retro	MER4_Yp11.2b	LIHC
mRNA_LMNA	0.00173337	mRNA	LMNA	LIHC
AS_MFSD11	0.00167794	AS	MFSD11	LIHC
mRNA_PSMD4	0.00161083	mRNA	PSMD4	LIHC
AS_DAPK1	0.00161049	AS	DAPK1	LIHC
Retro_ERVLE_15q26.3b	0.00150003	Retro	ERVLE_15q26.3b	LIHC
mRNA_DCN	0.00147863	mRNA	DCN	LIHC
AS_lnc-LRCOL1-2	0.00146648	AS	lnc-LRCOL1-2	LIHC
mRNA_HSD17B13	0.00139331	mRNA	HSD17B13	LIHC
mRNA_LCAT	0.00135914	mRNA	LCAT	LIHC
Retro_ERVLE_19q13.12c	0.00135654	Retro	ERVLE_19q13.12c	LIHC
Retro_ERVLE_11q23.3c	0.00135271	Retro	ERVLE_11q23.3c	LIHC
mRNA_COX6A1	0.00135149	mRNA	COX6A1	LIHC
mRNA_PPDPF	0.00134004	mRNA	PPDPF	LIHC
AS_ITGA7	0.00131766	AS	ITGA7	LIHC
mRNA_SERPINA11	0.00128347	mRNA	SERPINA11	LIHC
lncRNA_AC011445.2	0.00126969	lncRNA	AC011445.2	LIHC
lncRNA_lnc-MRNIP-1	0.00126007	lncRNA	lnc-MRNIP-1	LIHC
AS_FAM156B	0.00122768	AS	FAM156B	LIHC
Retro_ERVLE_1q41c	0.00120601	Retro	ERVLE_1q41c	LIHC
lncRNA_SNHG25	0.00117567	lncRNA	SNHG25	LIHC
mRNA_CTSK	0.00113969	mRNA	CTSK	LIHC
AS_TOMM40L	0.00112481	AS	TOMM40L	LIHC
AS_HAUS2	0.00110224	AS	HAUS2	LIHC
lncRNA_lnc-BRF1-12	0.0010953	lncRNA	lnc-BRF1-12	LIHC
lncRNA_AL136131.3	0.00106331	lncRNA	AL136131.3	LIHC
Retro_ERVLB4_17q22c	0.00105156	Retro	ERVLB4_17q22c	LIHC
Fusion_lnc-CLCN3-10	0.00102698	Fusion	lnc-CLCN3-10	LIHC
lncRNA_lnc-VPREB1-11	0.00102634	lncRNA	lnc-VPREB1-11	LIHC
Retro_HML5_Yq11.23b	0.00102604	Retro	HML5_Yq11.23b	LIHC
mRNA_HP	0.00101496	mRNA	HP	LIHC
mRNA_RPS20	0.000990142	mRNA	RPS20	LIHC
AS_ADAM15	0.000968846	AS	ADAM15	LIHC
lncRNA_lnc-FKBP8-2	0.000952421	lncRNA	lnc-FKBP8-2	LIHC
Retro_MER4_3q29f	0.000951046	Retro	MER4_3q29f	LIHC
AS_CEP112	0.000945081	AS	CEP112	LIHC
mRNA_UGT1A1	0.00094301	mRNA	UGT1A1	LIHC
AS_THBS2	0.000918544	AS	THBS2	LIHC
Retro_MER41_18p11.31	0.000915817	Retro	MER41_18p11.31	LIHC
lncRNA_lnc-NPIPB13-1	0.000884611	lncRNA	lnc-NPIPB13-1	LIHC
Retro_MER4B_8q21.11	0.000857181	Retro	MER4B_8q21.11	LIHC
Fusion_AC099508.2	0.000852389	Fusion	AC099508.2	LIHC
lncRNA_LINC00511	0.000843567	lncRNA	LINC00511	LIHC
mRNA_DHRS7	0.000840318	mRNA	DHRS7	LIHC
Retro_HERVK11_1p13.3	0.000825832	Retro	HERVK11_1p13.3	LIHC
lncRNA_lnc-EVX2-8	0.000816187	lncRNA	lnc-EVX2-8	LIHC
mRNA_IFITM1	0.000806928	mRNA	IFITM1	LIHC
lncRNA_lnc-BRF1-49	0.000798966	lncRNA	lnc-BRF1-49	LIHC
mRNA_SNCG	0.000787637	mRNA	SNCG	LIHC
Retro_ERVLE_15q25.3b	0.000769432	Retro	ERVLE_15q25.3b	LIHC
Retro_HERV3_7q34a	0.0007668	Retro	HERV3_7q34a	LIHC
lncRNA_lnc-SLC35D2-1	0.000760966	lncRNA	lnc-SLC35D2-1	LIHC
Retro_HERVE_5q14.3b	0.000757642	Retro	HERVE_5q14.3b	LIHC
mRNA_LGALS3	0.000757341	mRNA	LGALS3	LIHC
lncRNA_lnc-RPIA-4	0.000748536	lncRNA	lnc-RPIA-4	LIHC
Retro_ERVLB4_6q12d	0.000739934	Retro	ERVLB4_6q12d	LIHC
mRNA_TIMM13	0.000732607	mRNA	TIMM13	LIHC
mRNA_HPX	0.000719949	mRNA	HPX	LIHC
mRNA_MAT1A	0.000717769	mRNA	MAT1A	LIHC
Retro_ERVLE_13q34a	0.000707775	Retro	ERVLE_13q34a	LIHC
APA_ABHD3	0.000682728	APA	ABHD3	LIHC
mRNA_APOC1	0.000679618	mRNA	APOC1	LIHC
AS_GOLGA4	0.000675228	AS	GOLGA4	LIHC
lncRNA_AC015674.1	0.000660451	lncRNA	AC015674.1	LIHC
APA_ZCCHC10	0.000644115	APA	ZCCHC10	LIHC
lncRNA_AC016735.1	0.000572977	lncRNA	AC016735.1	LIHC
lncRNA_lnc-ZNF717-9	0.000560637	lncRNA	lnc-ZNF717-9	LIHC
mRNA_VTN	0.000538755	mRNA	VTN	LIHC
AS_EIF4G2	0.000520095	AS	EIF4G2	LIHC
mRNA_FGB	0.000517253	mRNA	FGB	LIHC
Retro_HML2_6q14.1	0.000515819	Retro	HML2_6q14.1	LIHC
Retro_ERVLE_2q33.1d	0.000515302	Retro	ERVLE_2q33.1d	LIHC
Retro_HERV4_19q13.41	0.000507965	Retro	HERV4_19q13.41	LIHC
Retro_ERVLE_15q21.2	0.000472433	Retro	ERVLE_15q21.2	LIHC
AS_THPO	0.000453563	AS	THPO	LIHC
AS_TMEM161B-AS1	0.000414892	AS	TMEM161B-AS1	LIHC
AS_MRS2	0.00037281	AS	MRS2	LIHC
Retro_HML3_17p13.1	0.000352652	Retro	HML3_17p13.1	LIHC
Retro_ERVLE_4q23d	0.00033483	Retro	ERVLE_4q23d	LIHC
mRNA_TPM2	0.000314254	mRNA	TPM2	LIHC
lncRNA_lnc-EIF2AK3-4	0.000286269	lncRNA	lnc-EIF2AK3-4	LIHC
APA_MYCBP2	0.000270075	APA	MYCBP2	LIHC
AS_TUBG2	0.000240309	AS	TUBG2	LIHC
Retro_LTR57_5p12b	0.00017378	Retro	LTR57_5p12b	LIHC
mRNA_CP	0.000167312	mRNA	CP	LIHC
AS_RBM23	0.000154191	AS	RBM23	LIHC
AS_HMGB1	0.000146092	AS	HMGB1	LIHC
lncRNA_G42761	0.000141765	lncRNA	G42761	LIHC
Retro_LTR19_6q25.3b	0.11784	Retro	LTR19_6q25.3b	STAD
mRNA_GDF15	0.108832	mRNA	GDF15	STAD
mRNA_TUBA1B	0.105555	mRNA	TUBA1B	STAD
mRNA_UBE2C	0.104932	mRNA	UBE2C	STAD
Retro_HML4_8q24.3	0.099223	Retro	HML4_8q24.3	STAD
Retro_HERVP71A_1q44a	0.0922291	Retro	HERVP71A_1q44a	STAD
mRNA_CXCL9	0.0867062	mRNA	CXCL9	STAD
AS_ADAMTS7	0.0506281	AS	ADAMTS7	STAD
Retro_ERV316A3_20q13.33b	0.0436342	Retro	ERV316A3_20q13.33b	STAD
mRNA_MMP11	0.0361437	mRNA	MMP11	STAD
AS_EXOSC8	0.0244268	AS	EXOSC8	STAD
APA_SH3BP1	0.0220951	APA	SH3BP1	STAD
lncRNA_lnc-RPL30-3	0.0200073	lncRNA	lnc-RPL30-3	STAD
Retro_HERVH_1p21.3a	0.0194875	Retro	HERVH_1p21.3a	STAD
AS_ZNF720	0.0184373	AS	ZNF720	STAD
mRNA_KRT7	0.017329	mRNA	KRT7	STAD
mRNA_IGKV2D-29	0.0128757	mRNA	IGKV2D-29	STAD
mRNA_CCT5	0.0119305	mRNA	CCT5	STAD
mRNA_TM4SF4	0.0076881	mRNA	TM4SF4	STAD
mRNA_TFF3	0.0364509	mRNA	TFF3	THCA
AS_lnc-SLC22A31-6	0.0329403	AS	lnc-SLC22A31-6	THCA
mRNA_RAP1GAP	0.03156	mRNA	RAP1GAP	THCA
lncRNA_G69627	0.0307544	lncRNA	G69627	THCA
lncRNA_G40641	0.0301676	lncRNA	G40641	THCA
mRNA_CDH3	0.020777	mRNA	CDH3	THCA
Retro_MER61_1q43	0.0194559	Retro	MER61_1q43	THCA
mRNA_CCL21	0.0177665	mRNA	CCL21	THCA
mRNA_CITED1	0.0170917	mRNA	CITED1	THCA
Retro_HERVK11_19p12a	0.0169955	Retro	HERVK11_19p12a	THCA
mRNA_AKR1C1	0.0164418	mRNA	AKR1C1	THCA
lncRNA_lnc-TENM1-1	0.0162768	lncRNA	lnc-TENM1-1	THCA
Retro_MER4_12q12a	0.0161746	Retro	MER4_12q12a	THCA
Retro_ERV316A3_8q23.1c	0.0161133	Retro	ERV316A3_8q23.1c	THCA
Retro_ERV316A3_22q13.33a	0.0160944	Retro	ERV316A3_22q13.33a	THCA
mRNA_TESC	0.0160018	mRNA	TESC	THCA
AS_DLG2	0.015487	AS	DLG2	THCA
mRNA_HBB	0.0152518	mRNA	HBB	THCA
Retro_HML6_12q24.12a	0.0150519	Retro	HML6_12q24.12a	THCA
mRNA_MET	0.014987	mRNA	MET	THCA
mRNA_EFEMP1	0.0149845	mRNA	EFEMP1	THCA
mRNA_SMOC2	0.0149344	mRNA	SMOC2	THCA
mRNA_CD63	0.0147585	mRNA	CD63	THCA
mRNA_PDZK1IP1	0.0147031	mRNA	PDZK1IP1	THCA
mRNA_SOD3	0.0145703	mRNA	SOD3	THCA
mRNA_PROS1	0.0144933	mRNA	PROS1	THCA
lncRNA_AC006027.1	0.0144777	lncRNA	AC006027.1	THCA
mRNA_DUSP6	0.0143955	mRNA	DUSP6	THCA
mRNA_MDK	0.0143246	mRNA	MDK	THCA
mRNA_CPQ	0.0139802	mRNA	CPQ	THCA
AS_UPK3A	0.0138938	AS	UPK3A	THCA
mRNA_LGALS3	0.0137841	mRNA	LGALS3	THCA
mRNA_MATN2	0.0136884	mRNA	MATN2	THCA
lncRNA_NR2F1-AS1	0.0135267	lncRNA	NR2F1-AS1	THCA
mRNA_IGF2	0.0134598	mRNA	IGF2	THCA
AS_SCEL	0.013305	AS	SCEL	THCA
mRNA_NPC2	0.0131006	mRNA	NPC2	THCA
AS_TMPRSS4	0.01305	AS	TMPRSS4	THCA
AS_AKR1C2	0.0127948	AS	AKR1C2	THCA
mRNA_KRT19	0.0127561	mRNA	KRT19	THCA
mRNA_SNTA1	0.0127359	mRNA	SNTA1	THCA
AS_NOX4	0.0123996	AS	NOX4	THCA
AS_RYR2	0.0119388	AS	RYR2	THCA
mRNA_ECE1	0.0119029	mRNA	ECE1	THCA
AS_lnc-PKM-66	0.0117905	AS	lnc-PKM-66	THCA
mRNA_COL9A3	0.0115476	mRNA	COL9A3	THCA
lncRNA_lnc-TFF2-1	0.0111977	lncRNA	lnc-TFF2-1	THCA
mRNA_TMEM123	0.0111486	mRNA	TMEM123	THCA
lncRNA_G30229	0.00760036	lncRNA	G30229	THCA
lncRNA_lnc-HNRNPAB-1	0.00701738	lncRNA	lnc-HNRNPAB-1	THCA
mRNA_BAX	0.0065037	mRNA	BAX	THCA
lncRNA_AC079630.1	0.00601615	lncRNA	AC079630.1	THCA
AS_CHRDL1	0.0057379	AS	CHRDL1	THCA
mRNA_APOD	0.00536482	mRNA	APOD	THCA
mRNA_PLXNB2	0.00529695	mRNA	PLXNB2	THCA
AS_H2AFY	0.00501305	AS	H2AFY	THCA
Retro_HML2_19p12a	0.00497185	Retro	HML2_19p12a	THCA
lncRNA_G32203	0.00496201	lncRNA	G32203	THCA
mRNA_GDF15	0.00486874	mRNA	GDF15	THCA
AS_PBRM1	0.00473663	AS	PBRM1	THCA
mRNA_BMP8A	0.00467116	mRNA	BMP8A	THCA
mRNA_RNF187	0.00435578	mRNA	RNF187	THCA
mRNA_ISLR	0.00428361	mRNA	ISLR	THCA
lncRNA_lnc-BRF1-12	0.00412886	lncRNA	lnc-BRF1-12	THCA
AS_ABI3BP	0.00399848	AS	ABI3BP	THCA
AS_SLC24A5	0.00393236	AS	SLC24A5	THCA
lncRNA_G21928	0.00390513	lncRNA	G21928	THCA
mRNA_HTRA1	0.00388675	mRNA	HTRA1	THCA
AS_CELF2	0.00388576	AS	CELF2	THCA
mRNA_LUM	0.00379922	mRNA	LUM	THCA
lncRNA_lnc-NYAP2-5	0.00376274	lncRNA	lnc-NYAP2-5	THCA
mRNA_HNRNPH1	0.00372325	mRNA	HNRNPH1	THCA
mRNA_ITGB4	0.00355821	mRNA	ITGB4	THCA
mRNA_LMNA	0.003409	mRNA	LMNA	THCA
mRNA_RPL35A	0.00333629	mRNA	RPL35A	THCA
APA_MZT1	0.00333005	APA	MZT1	THCA
mRNA_SFRP2	0.0033151	mRNA	SFRP2	THCA
mRNA_ECI1	0.0031546	mRNA	ECI1	THCA
Retro_LTR19_6q25.3b	0.00308315	Retro	LTR19_6q25.3b	THCA
lncRNA_lnc-COMMD6-2	0.0030664	lncRNA	lnc-COMMD6-2	THCA
AS_SERPINA1	0.00305999	AS	SERPINA1	THCA
Retro_HERVL66_19p12a	0.0030355	Retro	HERVL66_19p12a	THCA
Retro_ERV316A3_8q13.3a	0.00298739	Retro	ERV316A3_8q13.3a	THCA
mRNA_HNRNPA1	0.00295404	mRNA	HNRNPA1	THCA
mRNA_NELL2	0.00282285	mRNA	NELL2	THCA
mRNA_SRSF3	0.00273232	mRNA	SRSF3	THCA
lncRNA_AL031710.1	0.00263518	lncRNA	AL031710.1	THCA
mRNA_MRC2	0.00260904	mRNA	MRC2	THCA
mRNA_GGCT	0.0024304	mRNA	GGCT	THCA
mRNA_IGLL5	0.00239536	mRNA	IGLL5	THCA
mRNA_TSC22D3	0.00234766	mRNA	TSC22D3	THCA
AS_MIR100HG	0.00227883	AS	MIR100HG	THCA
mRNA_FN1	0.00223352	mRNA	FN1	THCA
AS_ZBTB7C	0.00222056	AS	ZBTB7C	THCA
mRNA_PSME2	0.00219267	mRNA	PSME2	THCA
Retro_ERVLE_7q21.11d	0.00217924	Retro	ERVLE_7q21.11d	THCA
Retro_MER4_12q12e	0.00211465	Retro	MER4_12q12e	THCA
Retro_LTR23_9q22.33a	0.0021034	Retro	LTR23_9q22.33a	THCA
Retro_HERVIP10FH_19p12b	0.002088	Retro	HERVIP10FH_19p12b	THCA
AS_SLC16A5	0.00206933	AS	SLC16A5	THCA
mRNA_QPCT	0.00195838	mRNA	QPCT	THCA
mRNA_MZT2A	0.00195578	mRNA	MZT2A	THCA
lncRNA_WDR86-AS1	0.00190093	lncRNA	WDR86-AS1	THCA
Retro_ERVLE_14q32.32d	0.0017187	Retro	ERVLE_14q32.32d	THCA
lncRNA_SLC26A4-AS1	0.0013237	lncRNA	SLC26A4-AS1	THCA
mRNA_MFGE8	0.00121683	mRNA	MFGE8	THCA
mRNA_SRGN	0.00118905	mRNA	SRGN	THCA
Retro_PRIMA41_4p16.3	0.00118299	Retro	PRIMA41_4p16.3	THCA
Retro_MER101_1p22.2b	0.00113434	Retro	MER101_1p22.2b	THCA
mRNA_PSME1	0.00112824	mRNA	PSME1	THCA
mRNA_NFKBIA	0.00102814	mRNA	NFKBIA	THCA
Retro_HERVL_Xp11.3b	0.00100858	Retro	HERVL_Xp11.3b	THCA
Retro_HERVL_17q21.32	0.00100742	Retro	HERVL_17q21.32	THCA
Retro_ERVLE_9q22.1	0.000951611	Retro	ERVLE_9q22.1	THCA
mRNA_DMKN	0.000949572	mRNA	DMKN	THCA
lncRNA_G38037	0.000938186	lncRNA	G38037	THCA
APA_LMAN2L	0.000789895	APA	LMAN2L	THCA
AS_NUP214	0.000573971	AS	NUP214	THCA
mRNA_ATP1A1	0.000395504	mRNA	ATP1A1	THCA

## Sheet: Table-S2
Table S2. Enriched pathways and disease annotations of cancer-associated features for each cancer type.
cancer	Category	Name	PValue	QValueFDRBH	Source
COAD	Pathway	Smooth Muscle Contraction	1.21464e-05	0.0152558	BioSystems: REACTOME
COAD	Pathway	Erythrocytes take up oxygen and release carbon dioxide	4.78527e-05	0.0276152	BioSystems: REACTOME
COAD	Pathway	Reversible hydration of carbon dioxide	0.000123026	0.0276152	BioSystems: REACTOME
COAD	Pathway	Erythrocytes take up carbon dioxide and release oxygen	0.00015895	0.0276152	BioSystems: REACTOME
COAD	Pathway	O2/CO2 exchange in erythrocytes	0.00015895	0.0276152	BioSystems: REACTOME
COAD	Pathway	Neutrophil degranulation	0.000258299	0.0276152	BioSystems: REACTOME
COAD	Pathway	Adherens junction	0.000354068	0.0276152	BioSystems: KEGG
COAD	Pathway	Nitrogen metabolism	0.00036871	0.0276152	BioSystems: KEGG
COAD	Pathway	Cimetidine Pathway	0.00036871	0.0276152	SMPDB
COAD	Pathway	Pirenzepine Pathway	0.00036871	0.0276152	SMPDB
COAD	Pathway	Adherens junction	0.000377568	0.0276152	MSigDB C2 BIOCARTA (v7.1)
COAD	Pathway	Alternative complement activation	0.00042196	0.0276152	BioSystems: REACTOME
COAD	Pathway	Esomeprazole Pathway	0.000439733	0.0276152	SMPDB
COAD	Pathway	Lansoprazole Pathway	0.000439733	0.0276152	SMPDB
COAD	Pathway	Omeprazole Pathway	0.000439733	0.0276152	SMPDB
COAD	Pathway	Rabeprazole Pathway	0.000439733	0.0276152	SMPDB
COAD	Pathway	Pantoprazole Pathway	0.000439733	0.0276152	SMPDB
COAD	Pathway	Ranitidine Pathway	0.000439733	0.0276152	SMPDB
COAD	Pathway	Famotidine Pathway	0.000439733	0.0276152	SMPDB
COAD	Pathway	Nizatidine Pathway	0.000439733	0.0276152	SMPDB
COAD	Pathway	Cardiac muscle contraction	0.000513219	0.0293001	BioSystems: KEGG
COAD	Pathway	Cardiac muscle contraction	0.000513219	0.0293001	MSigDB C2 BIOCARTA (v7.1)
COAD	Pathway	Sulfide oxidation to sulfate	0.000699373	0.0368216	BioSystems: REACTOME
COAD	Pathway	MAP00910 Nitrogen metabolism	0.000703598	0.0368216	GenMAPP
COAD	Pathway	Proximal tubule bicarbonate reclamation	0.000925436	0.0430499	BioSystems: KEGG
COAD	Pathway	Nitrogen metabolism	0.000925436	0.0430499	MSigDB C2 BIOCARTA (v7.1)
COAD	Pathway	Proximal tubule bicarbonate reclamation	0.000925436	0.0430499	MSigDB C2 BIOCARTA (v7.1)
COAD	Pathway	LRR FLII-interacting protein 1 (LRRFIP1) activates type I IFN production	0.00104326	0.0455259	BioSystems: REACTOME
COAD	Pathway	Trefoil Factors Initiate Mucosal Healing	0.00105116	0.0455259	MSigDB C2 BIOCARTA (v7.1)
COAD	Pathway	Formation of the ternary complex, and subsequently, the 43S complex	0.00119133	0.0498768	BioSystems: REACTOME
COAD	Disease	Adenoma	3.21285e-08	5.93008e-05	DisGeNET BeFree
COAD	Disease	Ulcerative Colitis	3.39393e-08	5.93008e-05	DisGeNET BeFree
COAD	Disease	Colonic Neoplasms	4.1566e-08	5.93008e-05	DisGeNET BeFree
COAD	Disease	Malignant neoplasm of gastrointestinal tract	1.71013e-07	0.000182984	DisGeNET BeFree
COAD	Disease	Adenocarcinoma of colon	4.16309e-07	0.000332159	DisGeNET BeFree
COAD	Disease	Traditional Serrated Adenoma	4.65643e-07	0.000332159	DisGeNET BeFree
COAD	Disease	Adenocarcinoma of large intestine	5.86601e-07	0.000358665	DisGeNET BeFree
COAD	Disease	Pancreatic Ductal Adenocarcinoma	1.20184e-06	0.000642984	DisGeNET BeFree
COAD	Disease	Adenoma of large intestine	2.18678e-06	0.00103993	DisGeNET BeFree
COAD	Disease	Peritoneal dissemination	6.87302e-06	0.00290419	DisGeNET BeFree
COAD	Disease	Malignant neoplasm of esophagus	7.65421e-06	0.00290419	DisGeNET BeFree
COAD	Disease	Squamous cell carcinoma of esophagus	8.74514e-06	0.00290419	DisGeNET Curated
COAD	Disease	Kidney Failure, Acute	8.82115e-06	0.00290419	DisGeNET BeFree
COAD	Disease	Inflammatory Bowel Diseases	1.29815e-05	0.00396862	DisGeNET BeFree
COAD	Disease	Steatohepatitis	1.87312e-05	0.00429823	DisGeNET BeFree
COAD	Disease	Esophageal Neoplasms	2.3039e-05	0.00429823	DisGeNET BeFree
COAD	Disease	Malignant neoplasm of gallbladder	2.34069e-05	0.00429823	DisGeNET BeFree
COAD	Disease	Stage III Gallbladder Cancer AJCC v8	2.79728e-05	0.00429823	DisGeNET BeFree
COAD	Disease	Stage IIB Gallbladder Cancer AJCC v8	2.79728e-05	0.00429823	DisGeNET BeFree
COAD	Disease	Stage IIA Gallbladder Cancer AJCC v8	2.79728e-05	0.00429823	DisGeNET BeFree
COAD	Disease	Stage IV Gallbladder Cancer AJCC v8	2.79728e-05	0.00429823	DisGeNET BeFree
COAD	Disease	Stage 0 Gallbladder Cancer AJCC v8	2.79728e-05	0.00429823	DisGeNET BeFree
COAD	Disease	Hyperplastic Polyp	2.94805e-05	0.00429823	DisGeNET BeFree
COAD	Disease	Chronic Kidney Diseases	2.9967e-05	0.00429823	DisGeNET BeFree
COAD	Disease	Gallbladder Carcinoma	3.17234e-05	0.00429823	DisGeNET BeFree
COAD	Disease	Clear-cell metastatic renal cell carcinoma	3.2139e-05	0.00429823	DisGeNET BeFree
COAD	Disease	Adenocarcinoma	3.22578e-05	0.00429823	DisGeNET Curated
COAD	Disease	Carcinoma, Granular Cell	3.22578e-05	0.00429823	DisGeNET Curated
COAD	Disease	Adenocarcinoma, Tubular	3.22578e-05	0.00429823	DisGeNET Curated
COAD	Disease	Adenocarcinoma, Oxyphilic	3.22578e-05	0.00429823	DisGeNET Curated
COAD	Disease	Carcinoma, Cribriform	3.22578e-05	0.00429823	DisGeNET Curated
COAD	Disease	Adenocarcinoma, Basal Cell	3.22578e-05	0.00429823	DisGeNET Curated
COAD	Disease	Laryngeal Squamous Cell Carcinoma	3.31406e-05	0.00429823	DisGeNET BeFree
COAD	Disease	Carcinomatosis	3.7668e-05	0.00454005	DisGeNET BeFree
COAD	Disease	polyps	3.82589e-05	0.00454005	DisGeNET BeFree
COAD	Disease	Refractory Cytopenia of Childhood	3.90504e-05	0.00454005	DisGeNET BeFree
COAD	Disease	Secondary malignant neoplasm of colon and/or rectum	3.92481e-05	0.00454005	DisGeNET BeFree
COAD	Disease	Epithelioma	4.10357e-05	0.00462191	DisGeNET BeFree
COAD	Disease	Secondary malignant neoplasm of liver	4.25501e-05	0.0046696	DisGeNET BeFree
COAD	Disease	ADENOMAS AND ADENOCARCINOMAS	4.47078e-05	0.00478373	DisGeNET BeFree
COAD	Disease	Colorectal Neoplasms	5.09678e-05	0.00508118	DisGeNET BeFree
COAD	Disease	Primary cholangiocarcinoma of intrahepatic biliary tract	5.33958e-05	0.00508118	DisGeNET BeFree
COAD	Disease	Metachromatic leukodystrophy variant	5.93596e-05	0.00508118	DisGeNET BeFree
COAD	Disease	Cavitation of lung	5.93596e-05	0.00508118	DisGeNET BeFree
COAD	Disease	Metachromatic leukodystrophy, juvenile type	5.93596e-05	0.00508118	DisGeNET Curated
COAD	Disease	Metachromatic Leukodystrophy, Infant	5.93596e-05	0.00508118	DisGeNET Curated
COAD	Disease	Metachromatic Leukodystrophy, Adult-Type (disorder)	5.93596e-05	0.00508118	DisGeNET Curated
COAD	Disease	Metachromatic Leukodystrophy, Infant	5.93596e-05	0.00508118	DisGeNET BeFree
COAD	Disease	Spermatocele	5.93596e-05	0.00508118	DisGeNET BeFree
COAD	Disease	Transient neonatal renal tubular acidosis	5.93596e-05	0.00508118	DisGeNET BeFree
COAD	Disease	Adenomatous Polyposis Coli	6.27848e-05	0.00522475	DisGeNET BeFree
COAD	Disease	Tumor Angiogenesis	6.34783e-05	0.00522475	DisGeNET BeFree
COAD	Disease	Noninfiltrating Intraductal Carcinoma	7.23865e-05	0.00584555	DisGeNET BeFree
COAD	Disease	Intestinal Cancer	9.35672e-05	0.00728123	DisGeNET Curated
COAD	Disease	Intestinal Neoplasms	9.35672e-05	0.00728123	DisGeNET Curated
COAD	Disease	Colitis	9.96837e-05	0.00761868	DisGeNET BeFree
COAD	Disease	Squamous cell carcinoma of skin	0.00011656	0.00861379	DisGeNET BeFree
COAD	Disease	Pancreatitis, Chronic	0.000116729	0.00861379	DisGeNET BeFree
COAD	Disease	Endometriosis	0.000128654	0.0092334	DisGeNET BeFree
COAD	Disease	Myopathies, Nemaline	0.000130856	0.0092334	DisGeNET BeFree
COAD	Disease	Liver diseases	0.000131597	0.0092334	DisGeNET BeFree
COAD	Disease	Astrocytoma	0.000144666	0.00926235	DisGeNET BeFree
COAD	Disease	Cervical Squamous Cell Carcinoma	0.000144728	0.00926235	DisGeNET BeFree
COAD	Disease	Dementia, Vascular	0.000146549	0.00926235	DisGeNET BeFree
COAD	Disease	Ovarian Cysts	0.00014686	0.00926235	DisGeNET Curated
COAD	Disease	Intestinal metaplasia of gastric mucosa	0.00014686	0.00926235	DisGeNET BeFree
COAD	Disease	Corpus Luteum Cyst	0.00014686	0.00926235	DisGeNET Curated
COAD	Disease	Memory impairment	0.000147159	0.00926235	DisGeNET BeFree
COAD	Disease	Leukemia, T-Cell	0.00017129	0.010599	DisGeNET BeFree
COAD	Disease	Multifocal pattern dystrophy of retinal pigment epithelium simulating fundus flavimaculatus	0.000175824	0.010599	DisGeNET BeFree
COAD	Disease	Histiocytic and Dendritic Cell Neoplasm	0.000175824	0.010599	DisGeNET BeFree
COAD	Disease	Diarrhea	0.000178548	0.0106137	DisGeNET BeFree
COAD	Disease	Precancerous Conditions	0.000182356	0.0106916	DisGeNET BeFree
COAD	Disease	ANOPHTHALMIA AND PULMONARY HYPOPLASIA	0.000192263	0.0111201	DisGeNET BeFree
COAD	Disease	Thyroid carcinoma	0.000203624	0.0116202	DisGeNET BeFree
COAD	Disease	Mental Depression	0.000207064	0.0116609	DisGeNET BeFree
COAD	Disease	Extrapulmonary Small Cell Carcinoma	0.000216859	0.012054	DisGeNET BeFree
COAD	Disease	Nephrocalcinosis	0.000233912	0.0127161	DisGeNET BeFree
COAD	Disease	Depressive disorder	0.000239736	0.0127161	DisGeNET BeFree
COAD	Disease	Benign Prostatic Hyperplasia	0.000240171	0.0127161	DisGeNET BeFree
COAD	Disease	Thyroid Neoplasm	0.000240944	0.0127161	DisGeNET BeFree
COAD	Disease	Intrahepatic Cholangiocarcinoma	0.000246682	0.0127161	DisGeNET BeFree
COAD	Disease	Sebaceous Adenocarcinoma	0.000248791	0.0127161	DisGeNET BeFree
COAD	Disease	Parathyroid Gland Adenocarcinoma	0.000249569	0.0127161	DisGeNET BeFree
COAD	Disease	Progression of prostate cancer	0.000265397	0.0133635	DisGeNET BeFree
COAD	Disease	Infection caused by Helicobacter pylori	0.000269534	0.013414	DisGeNET BeFree
COAD	Disease	Anaplasia	0.000274034	0.0134812	DisGeNET BeFree
COAD	Disease	Crohn Disease	0.000281796	0.0137056	DisGeNET BeFree
COAD	Disease	Multiple Chronic Conditions	0.000290472	0.0137405	DisGeNET BeFree
COAD	Disease	Cholangiocarcinoma	0.000292031	0.0137405	DisGeNET BeFree
COAD	Disease	Adenomatous Polyps	0.000292146	0.0137405	DisGeNET BeFree
COAD	Disease	Idiopathic pulmonary arterial hypertension	0.000312214	0.0144122	DisGeNET BeFree
COAD	Disease	Esophageal carcinoma	0.000313162	0.0144122	DisGeNET BeFree
COAD	Disease	Kashin-Beck Disease	0.000320293	0.0144877	DisGeNET BeFree
COAD	Disease	Depressed mood	0.000322317	0.0144877	DisGeNET BeFree
COAD	Disease	stage, colon cancer	0.000335474	0.0144877	DisGeNET BeFree
COAD	Disease	Microvillus inclusion disease	0.000335474	0.0144877	DisGeNET BeFree
COAD	Disease	Peripheral retinal degeneration	0.000349861	0.0144877	DisGeNET BeFree
COAD	Disease	Pattern dystrophy of the retina	0.000349861	0.0144877	DisGeNET BeFree
COAD	Disease	Malignant neoplasm of cecum	0.000349861	0.0144877	DisGeNET Curated
KIRP	Pathway	Eplerenone Pathway	2.22881e-05	0.00482146	SMPDB
KIRP	Pathway	Spironolactone Pathway	2.22881e-05	0.00482146	SMPDB
KIRP	Pathway	Amiloride Pathway	2.82783e-05	0.00482146	SMPDB
KIRP	Pathway	Triamterene Pathway	2.82783e-05	0.00482146	SMPDB
KIRP	Pathway	glycine betaine degradation	0.000188158	0.0148955	BioSystems: BIOCYC
KIRP	Pathway	Choline catabolism	0.000281441	0.0148955	BioSystems: REACTOME
KIRP	Pathway	superpathway of choline degradation to L-serine	0.000392905	0.0148955	BioSystems: BIOCYC
KIRP	Pathway	Captopril Pathway	0.000436818	0.0148955	SMPDB
KIRP	Pathway	Benazepril Pathway	0.000436818	0.0148955	SMPDB
KIRP	Pathway	Enalapril Pathway	0.000436818	0.0148955	SMPDB
KIRP	Pathway	Cilazapril Pathway	0.000436818	0.0148955	SMPDB
KIRP	Pathway	Fosinopril Pathway	0.000436818	0.0148955	SMPDB
KIRP	Pathway	Moexipril Pathway	0.000436818	0.0148955	SMPDB
KIRP	Pathway	Lisinopril Pathway	0.000436818	0.0148955	SMPDB
KIRP	Pathway	Quinapril Pathway	0.000436818	0.0148955	SMPDB
KIRP	Pathway	Perindopril Pathway	0.000436818	0.0148955	SMPDB
KIRP	Pathway	Rescinnamine Pathway	0.000436818	0.0148955	SMPDB
KIRP	Pathway	Ramipril Pathway	0.000436818	0.0148955	SMPDB
KIRP	Pathway	Trandolapril Pathway	0.000436818	0.0148955	SMPDB
KIRP	Pathway	Spirapril Pathway	0.000436818	0.0148955	SMPDB
KIRP	Pathway	water transport	0.000669758	0.0217512	Pathway Ontology
KIRP	Pathway	Furosemide Pathway	0.00121754	0.0332145	SMPDB
KIRP	Pathway	Torsemide Pathway	0.00121754	0.0332145	SMPDB
KIRP	Pathway	Bumetanide Pathway	0.00121754	0.0332145	SMPDB
KIRP	Pathway	Ethacrynic Acid pathway	0.00121754	0.0332145	SMPDB
KIRP	Pathway	Passive transport by Aquaporins	0.00143486	0.0376374	BioSystems: REACTOME
KIRP	Disease	Bartter syndrome	1.44391e-07	0.000285207	Clinical Variations
KIRP	Disease	Hypertensive disease	2.33359e-07	0.000285207	DisGeNET Curated
KIRP	Disease	Polyuria	3.19039e-07	0.000285207	DisGeNET BeFree
KIRP	Disease	Bartter Disease	3.6011e-07	0.000285207	DisGeNET Curated
KIRP	Disease	Renal Insufficiency	6.73483e-07	0.000426719	DisGeNET BeFree
KIRP	Disease	Gitelman Syndrome	1.17158e-06	0.000618592	DisGeNET BeFree
KIRP	Disease	Hypokalemic alkalosis	2.00212e-06	0.000792838	DisGeNET BeFree
KIRP	Disease	Bartter syndrome, type 3	2.00212e-06	0.000792838	DisGeNET BeFree
KIRP	Disease	Oliguria	4.26966e-06	0.00150292	DisGeNET BeFree
KIRP	Disease	Liver Cirrhosis, Experimental	8.82863e-06	0.00279691	DisGeNET Curated
KIRP	Disease	Acute heart failure	1.22158e-05	0.00351814	DisGeNET BeFree
KIRP	Disease	Coronary heart disease	1.49807e-05	0.00391695	DisGeNET BeFree
KIRP	Disease	Essential Hypertension	1.60734e-05	0.00391695	DisGeNET BeFree
KIRP	Disease	Kidney Failure	2.40806e-05	0.00523154	DisGeNET BeFree
KIRP	Disease	Chronic Kidney Diseases	2.47705e-05	0.00523154	DisGeNET BeFree
KIRP	Disease	Nephrogenic Diabetes Insipidus	3.23293e-05	0.00554638	DisGeNET BeFree
KIRP	Disease	Polycystic Kidney, Autosomal Dominant	3.2483e-05	0.00554638	DisGeNET BeFree
KIRP	Disease	Antenatal Bartter Syndrome	3.32642e-05	0.00554638	Clinical Variations
KIRP	Disease	Bartter syndrome, antenatal type 1	3.32642e-05	0.00554638	DisGeNET Curated
KIRP	Disease	Kidney Diseases	4.26807e-05	0.00676062	DisGeNET BeFree
KIRP	Disease	Nephritis, Tubulointerstitial	4.60876e-05	0.00695265	DisGeNET Curated
KIRP	Disease	Otitis Media with Effusion	5.9529e-05	0.00857217	DisGeNET BeFree
KIRP	Disease	Kidney Failure, Chronic	6.47318e-05	0.0089161	DisGeNET BeFree
KIRP	Disease	Nephritis, Interstitial	6.9633e-05	0.00919155	DisGeNET Curated
KIRP	Disease	Hydronephrosis	7.58327e-05	0.00960952	DisGeNET BeFree
KIRP	Disease	Pain	8.99899e-05	0.0109649	DisGeNET BeFree
KIRP	Disease	Parastomal hernia	0.0001104	0.0120602	DisGeNET BeFree
KIRP	Disease	Medullary Cystic Kidney Disease Type 2	0.0001104	0.0120602	DisGeNET BeFree
KIRP	Disease	Focal Dermal Hypoplasia	0.0001104	0.0120602	DisGeNET BeFree
KIRP	Disease	Urinary Stress Incontinence	0.000130563	0.0137875	DisGeNET BeFree
KIRP	Disease	Intrahepatic Cholangiocarcinoma	0.00015228	0.0145411	DisGeNET BeFree
KIRP	Disease	Schizophrenia	0.000157025	0.0145411	DisGeNET Curated
KIRP	Disease	Chronic kidney disease stage 5	0.000157328	0.0145411	DisGeNET BeFree
KIRP	Disease	Angioedema	0.00016524	0.0145411	DisGeNET Curated
KIRP	Disease	Macroalbuminuric diabetic nephropathy	0.00016524	0.0145411	DisGeNET BeFree
KIRP	Disease	Hyperuricemic Nephropathy, Familial Juvenile 1	0.00016524	0.0145411	DisGeNET BeFree
KIRP	Disease	Hyperuricemia	0.000173411	0.0145594	DisGeNET BeFree
KIRP	Disease	Nerve Degeneration	0.000174639	0.0145594	DisGeNET Curated
KIRP	Disease	Parkinson Disease	0.000191462	0.0155526	DisGeNET Curated
KIRP	Disease	Acute myocardial infarction	0.000219793	0.0174076	DisGeNET BeFree
KIRP	Disease	Renal tubular injury	0.000238672	0.0184418	DisGeNET BeFree
KIRP	Disease	Diabetic Nephropathy	0.000283506	0.0213845	DisGeNET BeFree
KIRP	Disease	Acute Coronary Syndrome	0.000301733	0.0216207	DisGeNET BeFree
KIRP	Disease	Angiofibroma	0.000303305	0.0216207	DisGeNET BeFree
KIRP	Disease	Medullary cystic disease	0.000307112	0.0216207	DisGeNET BeFree
KIRP	Disease	Anxiety Disorders	0.000336875	0.0225947	DisGeNET BeFree
KIRP	Disease	Polycystic Ovary Syndrome	0.000350339	0.0225947	DisGeNET BeFree
KIRP	Disease	Chronic glomerulonephritis	0.000352093	0.0225947	DisGeNET BeFree
KIRP	Disease	Corneal Neovascularization	0.00035708	0.0225947	DisGeNET BeFree
KIRP	Disease	Acute kidney injury	0.000370873	0.0225947	DisGeNET Curated
KIRP	Disease	Kidney Failure, Acute	0.000370873	0.0225947	DisGeNET Curated
KIRP	Disease	Acute Kidney Insufficiency	0.000370873	0.0225947	DisGeNET Curated
KIRP	Disease	Uveitis	0.000394003	0.023443	DisGeNET Curated
KIRP	Disease	Maturity onset diabetes mellitus in young	0.000399597	0.023443	DisGeNET BeFree
KIRP	Disease	Juvenile angiofibroma	0.000434308	0.0245695	DisGeNET BeFree
KIRP	Disease	Selenium deficiency	0.000434308	0.0245695	DisGeNET BeFree
KIRP	Disease	Bartter Disease	0.000464218	0.0258007	DisGeNET BeFree
KIRP	Disease	ADHF	0.000495417	0.0266014	DisGeNET BeFree
KIRP	Disease	Heart Diseases	0.000495417	0.0266014	DisGeNET Curated
KIRP	Disease	Sleep Apnea, Obstructive	0.000508421	0.0268446	DisGeNET BeFree
KIRP	Disease	Hypomagnesemia	0.00056178	0.0283391	DisGeNET BeFree
KIRP	Disease	Kidney Failure, Chronic	0.00056178	0.0283391	DisGeNET Curated
KIRP	Disease	Hyperparathyroidism, Primary	0.00056752	0.0283391	DisGeNET BeFree
KIRP	Disease	Babesiosis	0.000599342	0.0283391	DisGeNET BeFree
KIRP	Disease	Hyperthyroxinemia, Familial Dysalbuminemic	0.000599342	0.0283391	DisGeNET BeFree
KIRP	Disease	Glomerulocystic kidney disease	0.000599342	0.0283391	DisGeNET BeFree
KIRP	Disease	Deaf-Blind Disorders	0.000599342	0.0283391	DisGeNET BeFree
KIRP	Disease	Cleft palate with cleft lip	0.000626385	0.0286738	DisGeNET BeFree
KIRP	Disease	Fibrosis	0.000633575	0.0286738	DisGeNET Curated
KIRP	Disease	Cirrhosis	0.000633575	0.0286738	DisGeNET Curated
KIRP	Disease	Benign Neoplasm	0.000654375	0.029198	DisGeNET BeFree
KIRP	Disease	Microcysts	0.000717653	0.0311442	DisGeNET BeFree
KIRP	Disease	Hypocalciuria	0.000717653	0.0311442	DisGeNET BeFree
KIRP	Disease	Hypercalcemia	0.000733931	0.0314202	DisGeNET BeFree
KIRP	Disease	Hypernatremia	0.00083797	0.033161	DisGeNET BeFree
KIRP	Disease	Dehydration	0.000897326	0.033161	DisGeNET BeFree
KIRP	Disease	Diffuse mesangial sclerosis (disorder)	0.00098521	0.033161	DisGeNET BeFree
KIRP	Disease	Lipodermatosclerosis	0.00098521	0.033161	DisGeNET BeFree
KIRP	Disease	Urolithiasis	0.00102848	0.033161	DisGeNET BeFree
KIRP	Disease	Atherosclerosis	0.00102848	0.033161	DisGeNET Curated
KIRP	Disease	Atherogenesis	0.00102848	0.033161	DisGeNET Curated
KIRP	Disease	Neuropathy	0.00107336	0.033161	DisGeNET BeFree
KIRP	Disease	Kidney Failure, Acute	0.00112468	0.033161	DisGeNET BeFree
KIRP	Disease	Posterior reversible encephalopathy syndrome	0.00113432	0.033161	DisGeNET BeFree
KIRP	Disease	Advanced Carcinoma	0.00113432	0.033161	DisGeNET BeFree
KIRP	Disease	Hyperuricemic nephropathy	0.00113432	0.033161	DisGeNET BeFree
KIRP	Disease	Huntington Disease	0.00114464	0.033161	DisGeNET BeFree
KIRP	Disease	Liver Failure, Acute	0.00117845	0.033161	DisGeNET BeFree
KIRP	Disease	Diabetes Mellitus, Insulin-Dependent	0.00124287	0.033161	DisGeNET BeFree
KIRP	Disease	Hyperparathyroidism, Secondary	0.00124438	0.033161	DisGeNET BeFree
KIRP	Disease	Stage IV Nasopharyngeal Carcinoma	0.00129356	0.033161	DisGeNET BeFree
KIRP	Disease	Focal Nodular Hyperplasia	0.00129356	0.033161	DisGeNET BeFree
KIRP	Disease	Glaucoma, Open-Angle	0.00130247	0.033161	DisGeNET BeFree
KIRP	Disease	Severe myopia	0.00133067	0.033161	DisGeNET BeFree
KIRP	Disease	Mechanical Allodynia	0.00134207	0.033161	DisGeNET BeFree
KIRP	Disease	Androgen-Insensitivity Syndrome	0.00139071	0.033161	DisGeNET BeFree
KIRP	Disease	Nephrotic Syndrome	0.00141592	0.033161	DisGeNET BeFree
KIRP	Disease	Polycythemia	0.0014237	0.033161	DisGeNET BeFree
KIRP	Disease	Metabolic alkalosis	0.00146286	0.033161	DisGeNET BeFree
KIRP	Disease	Acute ST segment elevation myocardial infarction (disorder)	0.00146286	0.033161	DisGeNET BeFree
LIHC	Pathway	Scavenging of heme from plasma	6.78726e-06	0.00243838	BioSystems: REACTOME
LIHC	Pathway	Formation of a pool of free 40S subunits	7.24378e-06	0.00243838	BioSystems: REACTOME
LIHC	Pathway	SRP-dependent cotranslational protein targeting to membrane	1.23394e-05	0.00243838	BioSystems: REACTOME
LIHC	Pathway	Translation	1.4378e-05	0.00243838	BioSystems: REACTOME
LIHC	Pathway	GTP hydrolysis and joining of the 60S ribosomal subunit	1.45865e-05	0.00243838	BioSystems: REACTOME
LIHC	Pathway	L13a-mediated translational silencing of Ceruloplasmin expression	1.45865e-05	0.00243838	BioSystems: REACTOME
LIHC	Pathway	Selenoamino acid metabolism	1.81001e-05	0.00244512	BioSystems: REACTOME
LIHC	Pathway	Cap-dependent Translation Initiation	2.22859e-05	0.00244512	BioSystems: REACTOME
LIHC	Pathway	Eukaryotic Translation Initiation	2.22859e-05	0.00244512	BioSystems: REACTOME
LIHC	Pathway	Ribosome	2.67014e-05	0.00244512	MSigDB C2 BIOCARTA (v7.1)
LIHC	Pathway	Platelet degranulation	2.86111e-05	0.00244512	BioSystems: REACTOME
LIHC	Pathway	Metabolism of amino acids and derivatives	3.24785e-05	0.00244512	BioSystems: REACTOME
LIHC	Pathway	Response to elevated platelet cytosolic Ca2+	3.63469e-05	0.00244512	BioSystems: REACTOME
LIHC	Pathway	Peptide chain elongation	3.65672e-05	0.00244512	BioSystems: REACTOME
LIHC	Pathway	Viral mRNA Translation	3.65672e-05	0.00244512	BioSystems: REACTOME
LIHC	Pathway	Selenocysteine synthesis	4.37667e-05	0.00273784	BioSystems: REACTOME
LIHC	Pathway	Eukaryotic Translation Termination	4.64041e-05	0.00273784	BioSystems: REACTOME
LIHC	Pathway	Eukaryotic Translation Elongation	4.91674e-05	0.00273972	BioSystems: REACTOME
LIHC	Pathway	Nonsense Mediated Decay (NMD) independent of the Exon Junction Complex (EJC)	5.50892e-05	0.00290813	BioSystems: REACTOME
LIHC	Pathway	Infectious disease	6.04934e-05	0.00303374	BioSystems: REACTOME
LIHC	Pathway	statin pharmacokinetics pathway	7.9551e-05	0.00379951	Pathway Ontology
LIHC	Pathway	Spliceosomal Assembly	0.000100756	0.00459357	MSigDB C2 BIOCARTA (v7.1)
LIHC	Pathway	repaglinide pharmacokinetics pathway	0.000133056	0.00580238	Pathway Ontology
LIHC	Pathway	Nonsense-Mediated Decay (NMD)	0.000158796	0.00620206	BioSystems: REACTOME
LIHC	Pathway	Nonsense Mediated Decay (NMD) enhanced by the Exon Junction Complex (EJC)	0.000158796	0.00620206	BioSystems: REACTOME
LIHC	Pathway	Apoptosis	0.000164179	0.00620206	BioSystems: REACTOME
LIHC	Pathway	Cardiac muscle contraction	0.000173917	0.00620206	BioSystems: KEGG
LIHC	Pathway	Cardiac muscle contraction	0.000173917	0.00620206	MSigDB C2 BIOCARTA (v7.1)
LIHC	Pathway	Programmed Cell Death	0.000182467	0.00620206	BioSystems: REACTOME
LIHC	Pathway	Plasminogen activating cascade	0.000185505	0.00620206	PantherDB
LIHC	Pathway	G2/M Transition	0.000231607	0.00749359	BioSystems: REACTOME
LIHC	Pathway	Mitotic G2-G2/M phases	0.000247452	0.00775606	BioSystems: REACTOME
LIHC	Pathway	amb2 Integrin signaling	0.00029382	0.00893035	BioSystems: Pathway Interaction Database
LIHC	Pathway	Binding and Uptake of Ligands by Scavenger Receptors	0.000318312	0.00921662	BioSystems: REACTOME
LIHC	Pathway	Influenza Viral RNA Transcription and Replication	0.000324266	0.00921662	BioSystems: REACTOME
LIHC	Pathway	Dilated cardiomyopathy	0.000339995	0.00921662	MSigDB C2 BIOCARTA (v7.1)
LIHC	Pathway	Dilated cardiomyopathy	0.000339995	0.00921662	BioSystems: KEGG
LIHC	Pathway	Influenza Life Cycle	0.000454668	0.0120008	BioSystems: REACTOME
LIHC	Pathway	Formation of the ternary complex, and subsequently, the 43S complex	0.000496964	0.0127809	BioSystems: REACTOME
LIHC	Pathway	Ribosome	0.000581845	0.0142632	BioSystems: KEGG
LIHC	Pathway	Disease	0.000588682	0.0142632	BioSystems: REACTOME
LIHC	Pathway	Platelet activation, signaling and aggregation	0.000597261	0.0142632	BioSystems: REACTOME
LIHC	Pathway	Cell Cycle, Mitotic	0.000651623	0.0151821	BioSystems: REACTOME
LIHC	Pathway	Influenza Infection	0.000666015	0.0151821	BioSystems: REACTOME
LIHC	Pathway	Ribosomal scanning and start codon recognition	0.000833356	0.0181708	BioSystems: REACTOME
LIHC	Pathway	The role of GTSE1 in G2/M progression after G2 checkpoint	0.000833356	0.0181708	BioSystems: REACTOME
LIHC	Pathway	Biological oxidations	0.000860575	0.018365	BioSystems: REACTOME
LIHC	Pathway	Translation initiation complex formation	0.000884406	0.0184804	BioSystems: REACTOME
LIHC	Pathway	altered lipoprotein metabolic	0.000915221	0.018734	Pathway Ontology
LIHC	Pathway	Activation of the mRNA upon binding of the cap-binding complex and eIFs, and subsequent binding to 43S	0.000937623	0.0188087	BioSystems: REACTOME
LIHC	Pathway	Beta1 integrin cell surface interactions	0.000993056	0.0195301	MSigDB C2 BIOCARTA (v7.1)
LIHC	Pathway	Major pathway of rRNA processing in the nucleolus and cytosol	0.00134865	0.0260134	BioSystems: REACTOME
LIHC	Pathway	rRNA processing in the nucleus and cytosol	0.00186982	0.0335153	BioSystems: REACTOME
LIHC	Pathway	SLBP independent Processing of Histone Pre-mRNAs	0.00193566	0.0335153	BioSystems: REACTOME
LIHC	Pathway	reverse cholesterol transport	0.00193566	0.0335153	Pathway Ontology
LIHC	Pathway	Cellular response to hypoxia	0.00193807	0.0335153	BioSystems: REACTOME
LIHC	Pathway	Regulation of Hypoxia-inducible Factor (HIF) by oxygen	0.00193807	0.0335153	BioSystems: REACTOME
LIHC	Pathway	Complement and coagulation cascades	0.00193807	0.0335153	BioSystems: KEGG
LIHC	Pathway	Hypertrophic cardiomyopathy (HCM)	0.00232278	0.0372122	BioSystems: KEGG
LIHC	Pathway	Hypertrophic cardiomyopathy (HCM)	0.00232278	0.0372122	MSigDB C2 BIOCARTA (v7.1)
LIHC	Pathway	SLBP Dependent Processing of Replication-Dependent Histone Pre-mRNAs	0.00235551	0.0372122	BioSystems: REACTOME
LIHC	Pathway	Metallothioneins bind metals	0.00235551	0.0372122	BioSystems: REACTOME
LIHC	Pathway	Response to metal ions	0.00235551	0.0372122	BioSystems: REACTOME
LIHC	Pathway	rRNA processing	0.00241045	0.0372122	BioSystems: REACTOME
LIHC	Pathway	Blood coagulation	0.00241156	0.0372122	PantherDB
LIHC	Pathway	Urokinase-type plasminogen activator (uPA) and uPAR-mediated signaling	0.00277522	0.0421307	MSigDB C2 BIOCARTA (v7.1)
LIHC	Pathway	Fibrinolysis Pathway	0.00281432	0.0421307	MSigDB C2 BIOCARTA (v7.1)
LIHC	Pathway	Cell Cycle	0.00293617	0.0431584	BioSystems: REACTOME
LIHC	Pathway	Beta3 integrin cell surface interactions	0.00296902	0.0431584	MSigDB C2 BIOCARTA (v7.1)
LIHC	Pathway	lipoprotein metabolic	0.00331155	0.0448849	Pathway Ontology
LIHC	Pathway	Dissolution of Fibrin Clot	0.00331155	0.0448849	BioSystems: REACTOME
LIHC	Pathway	Nuclear Envelope Reassembly	0.00331155	0.0448849	BioSystems: REACTOME
LIHC	Pathway	Initiation of Nuclear Envelope Reformation	0.00331155	0.0448849	BioSystems: REACTOME
LIHC	Pathway	Advanced glycosylation endproduct receptor signaling	0.00331155	0.0448849	BioSystems: REACTOME
LIHC	Pathway	Proteasome	0.00338114	0.0452171	BioSystems: KEGG
LIHC	Pathway	Proteasome	0.00359966	0.0468891	MSigDB C2 BIOCARTA (v7.1)
LIHC	Pathway	Drug metabolism - other enzymes	0.00359966	0.0468891	BioSystems: KEGG
LIHC	Pathway	Extracellular matrix organization	0.00383856	0.04936	BioSystems: REACTOME
LIHC	Disease	Adverse reaction to drug	8.73236e-09	1.56964e-05	DisGeNET Curated
LIHC	Disease	Drug toxicity	8.73236e-09	1.56964e-05	DisGeNET Curated
LIHC	Disease	Atrial Fibrillation	1.76388e-07	0.000211372	DisGeNET BeFree
LIHC	Disease	Malignant neoplasm of endometrium	5.0116e-07	0.000450418	DisGeNET BeFree
LIHC	Disease	Solid Neoplasm	6.7429e-07	0.000484814	DisGeNET BeFree
LIHC	Disease	Kidney Diseases	9.28989e-07	0.000556619	DisGeNET BeFree
LIHC	Disease	Congenital Fiber Type Disproportion	1.28878e-06	0.000659364	DisGeNET BeFree
LIHC	Disease	Liver Cirrhosis	1.59157e-06	0.000659364	DisGeNET BeFree
LIHC	Disease	Congenital Fiber Type Disproportion	1.6507e-06	0.000659364	DisGeNET Curated
LIHC	Disease	Cerebrovascular Disorders	2.22005e-06	0.000716983	DisGeNET BeFree
LIHC	Disease	Polycystic Ovary Syndrome	2.24616e-06	0.000716983	DisGeNET BeFree
LIHC	Disease	Cirrhosis	2.39327e-06	0.000716983	DisGeNET BeFree
LIHC	Disease	Cholangiocarcinoma	3.98016e-06	0.00110067	DisGeNET BeFree
LIHC	Disease	Hepatocarcinogenesis	4.41923e-06	0.0011348	DisGeNET BeFree
LIHC	Disease	Fibrosis, Liver	4.89656e-06	0.00117354	DisGeNET BeFree
LIHC	Disease	Coronary heart disease	5.60261e-06	0.00125884	DisGeNET BeFree
LIHC	Disease	Anemia, Sickle Cell	6.50445e-06	0.0013755	DisGeNET BeFree
LIHC	Disease	Ischemic stroke	7.07123e-06	0.00141228	DisGeNET BeFree
LIHC	Disease	Malignant neoplasm of esophagus	8.28301e-06	0.00151717	DisGeNET BeFree
LIHC	Disease	Glaucoma	8.44044e-06	0.00151717	DisGeNET BeFree
LIHC	Disease	Coronary Arteriosclerosis	1.17889e-05	0.001977	DisGeNET BeFree
LIHC	Disease	Anemia, Hemolytic	1.23622e-05	0.001977	DisGeNET BeFree
LIHC	Disease	Idiopathic pulmonary hypertension	1.26484e-05	0.001977	DisGeNET BeFree
LIHC	Disease	Metabolic Diseases	1.39372e-05	0.00208767	DisGeNET BeFree
LIHC	Disease	Infectious peritonitis	1.8974e-05	0.00272846	DisGeNET BeFree
LIHC	Disease	Metabolic Syndrome X	2.15439e-05	0.00297886	DisGeNET BeFree
LIHC	Disease	Aortic Aneurysm, Abdominal	2.33169e-05	0.0031046	DisGeNET BeFree
LIHC	Disease	Sepsis	2.72329e-05	0.00346256	DisGeNET BeFree
LIHC	Disease	Cerebral Infarction	2.88767e-05	0.00346256	DisGeNET BeFree
LIHC	Disease	Lupus Nephritis	2.88948e-05	0.00346256	DisGeNET BeFree
LIHC	Disease	Congenital defects	3.88593e-05	0.00450642	DisGeNET BeFree
LIHC	Disease	Hepatitis B	4.15701e-05	0.00467014	DisGeNET BeFree
LIHC	Disease	Sarcoma	4.35925e-05	0.00474894	DisGeNET BeFree
LIHC	Disease	Esophageal Neoplasms	4.50305e-05	0.00475658	DisGeNET BeFree
LIHC	Disease	Thalassemia	4.63088e-05	0.00475658	DisGeNET BeFree
LIHC	Disease	Esophageal carcinoma	4.96274e-05	0.00492104	DisGeNET BeFree
LIHC	Disease	Septicemia	5.06477e-05	0.00492104	DisGeNET BeFree
LIHC	Disease	Liver diseases	6.61997e-05	0.00598486	DisGeNET BeFree
LIHC	Disease	Factor V Leiden mutation	6.86198e-05	0.00598486	DisGeNET BeFree
LIHC	Disease	Pancreatic Ductal Adenocarcinoma	7.27416e-05	0.00598486	DisGeNET BeFree
LIHC	Disease	Placentitis (disorder)	7.28477e-05	0.00598486	DisGeNET BeFree
LIHC	Disease	Pasteurellaceae Infections	7.28477e-05	0.00598486	DisGeNET Curated
LIHC	Disease	Cap Myopathy	7.28477e-05	0.00598486	DisGeNET Curated
LIHC	Disease	Familial (FPAH)	7.325e-05	0.00598486	DisGeNET BeFree
LIHC	Disease	Splenic Hypoplasia	9.14973e-05	0.00730962	DisGeNET BeFree
LIHC	Disease	Deep Vein Thrombosis	0.000103704	0.00803985	DisGeNET BeFree
LIHC	Disease	Thrombocytopenia	0.000105111	0.00803985	DisGeNET BeFree
LIHC	Disease	Liver neoplasms	0.000117513	0.00880127	DisGeNET BeFree
LIHC	Disease	Drug abuse	0.000123799	0.00903577	DisGeNET BeFree
LIHC	Disease	Acute Coronary Syndrome	0.000125671	0.00903577	DisGeNET BeFree
LIHC	Disease	Congenital myopathy (disorder)	0.000138302	0.00944937	DisGeNET BeFree
LIHC	Disease	Fibrin thrombus	0.000145223	0.00944937	DisGeNET BeFree
LIHC	Disease	Scaly skin	0.000145223	0.00944937	DisGeNET BeFree
LIHC	Disease	Acute kidney injury	0.000147195	0.00944937	DisGeNET Curated
LIHC	Disease	Kidney Failure, Acute	0.000147195	0.00944937	DisGeNET Curated
LIHC	Disease	Acute Kidney Insufficiency	0.000147195	0.00944937	DisGeNET Curated
LIHC	Disease	HIV Infections	0.000161415	0.00997197	DisGeNET Curated
LIHC	Disease	HIV Coinfection	0.000161415	0.00997197	DisGeNET Curated
LIHC	Disease	Myeloid Leukemia, Chronic	0.000170217	0.00997197	DisGeNET BeFree
LIHC	Disease	Drug-Induced Liver Disease	0.0001803	0.00997197	DisGeNET Curated
LIHC	Disease	Chemical and Drug Induced Liver Injury	0.0001803	0.00997197	DisGeNET Curated
LIHC	Disease	Drug-Induced Acute Liver Injury	0.0001803	0.00997197	DisGeNET Curated
LIHC	Disease	Hepatitis, Toxic	0.0001803	0.00997197	DisGeNET Curated
LIHC	Disease	Chemically-Induced Liver Toxicity	0.0001803	0.00997197	DisGeNET Curated
LIHC	Disease	Hepatitis, Drug-Induced	0.0001803	0.00997197	DisGeNET Curated
LIHC	Disease	Hyperlipoproteinemias	0.000195039	0.0106237	DisGeNET BeFree
LIHC	Disease	Colonic Neoplasms	0.000199776	0.0107193	DisGeNET BeFree
LIHC	Disease	Drug-Induced Liver Disease	0.000223308	0.0118058	DisGeNET BeFree
LIHC	Disease	Huntington Disease	0.000227818	0.0118697	DisGeNET BeFree
LIHC	Disease	Lupus anticoagulant disorder	0.000239117	0.0122213	DisGeNET BeFree
LIHC	Disease	Secondary malignant neoplasm of liver	0.000243084	0.0122213	DisGeNET BeFree
LIHC	Disease	Malignant Pleural Mesothelioma	0.000244765	0.0122213	DisGeNET BeFree
LIHC	Disease	Sickle Cell-SS Disease	0.000254642	0.0125301	DisGeNET BeFree
LIHC	Disease	Hyperlipidemia	0.000257921	0.0125301	DisGeNET BeFree
LIHC	Disease	Lymphoma	0.000269252	0.0129061	DisGeNET BeFree
LIHC	Disease	Mouth Neoplasms	0.000283263	0.0133991	DisGeNET BeFree
LIHC	Disease	Leptospirosis	0.00034332	0.0158235	DisGeNET BeFree
LIHC	Disease	Vegetation	0.00034332	0.0158235	DisGeNET BeFree
LIHC	Disease	Congenital myopathy with fiber type disproportion	0.00036071	0.0160093	Clinical Variations
LIHC	Disease	MYOPATHY, CONGENITAL, WITH FIBER-TYPE DISPROPORTION	0.00036071	0.0160093	OMIM MedGen
LIHC	Disease	Dysfibrinogenemia, Congenital	0.00036071	0.0160093	DisGeNET BeFree
LIHC	Disease	Impaired cognition	0.00037276	0.0163423	DisGeNET BeFree
LIHC	Disease	HDL cholesterol	0.000393823	0.0170578	GWAS
LIHC	Disease	Subarachnoid Hemorrhage	0.000411585	0.0175292	DisGeNET BeFree
LIHC	Disease	Malaria	0.00041446	0.0175292	DisGeNET BeFree
LIHC	Disease	Congenital contractural arachnodactyly	0.000441966	0.0182872	DisGeNET BeFree
LIHC	Disease	Werner Syndrome	0.000442556	0.0182872	DisGeNET BeFree
LIHC	Disease	Non-alcoholic Fatty Liver Disease	0.000473945	0.0192132	DisGeNET BeFree
LIHC	Disease	Peripheral Arterial Diseases	0.000480124	0.0192132	DisGeNET BeFree
LIHC	Disease	Hypertrophy of kidney	0.000480997	0.0192132	DisGeNET BeFree
LIHC	Disease	Nemaline Myopathy, Childhood Onset	0.000503361	0.0198855	DisGeNET Curated
LIHC	Disease	Cervical Squamous Cell Carcinoma	0.000517772	0.0202325	DisGeNET BeFree
LIHC	Disease	Retinal damage	0.000528853	0.0204433	DisGeNET BeFree
LIHC	Disease	Anemia	0.000550981	0.0209829	DisGeNET BeFree
LIHC	Disease	Hypoxemia	0.000579653	0.0209829	DisGeNET Curated
LIHC	Disease	Hypoxia	0.000579653	0.0209829	DisGeNET Curated
LIHC	Disease	inflammatory joint disease	0.000579653	0.0209829	DisGeNET BeFree
LIHC	Disease	Anoxemia	0.000579653	0.0209829	DisGeNET Curated
LIHC	Disease	Anoxia	0.000579653	0.0209829	DisGeNET Curated
LIHC	Disease	Purpura, Thrombotic Thrombocytopenic	0.000583668	0.0209829	DisGeNET BeFree
STAD	Pathway	Formation of tubulin folding intermediates by CCT/TriC	0.000184983	0.0182977	BioSystems: REACTOME
STAD	Pathway	Cooperation of Prefoldin and TriC/CCT in actin and tubulin folding	0.000318221	0.0182977	BioSystems: REACTOME
STAD	Disease	Traditional Serrated Adenoma	2.07699e-05	0.0158985	DisGeNET BeFree
STAD	Disease	Hematuria	4.55576e-05	0.0158985	DisGeNET BeFree
STAD	Disease	Hyperemesis Gravidarum	5.36508e-05	0.0158985	DisGeNET BeFree
STAD	Disease	Adenocarcinoma Of Esophagus	0.000130775	0.0190228	DisGeNET BeFree
STAD	Disease	Pancreatic Ductal Adenocarcinoma	0.000175026	0.0190228	DisGeNET BeFree
STAD	Disease	Node-positive breast cancer	0.000271448	0.0190228	DisGeNET BeFree
STAD	Disease	Secondary Biliary Cholangitis	0.00029943	0.0190228	DisGeNET Curated
STAD	Disease	Biliary cirrhosis	0.00029943	0.0190228	DisGeNET Curated
STAD	Disease	Biliary Cirrhosis, Primary, 1	0.00029943	0.0190228	DisGeNET Curated
STAD	Disease	Primary biliary cirrhosis	0.000375293	0.0190228	DisGeNET Curated
STAD	Disease	Dysautonomia, Familial	0.000407993	0.0190228	DisGeNET BeFree
STAD	Disease	Chromophobe tumor	0.00062054	0.0190228	DisGeNET BeFree
STAD	Disease	NEUROPATHY, HEREDITARY SENSORY, WITH SPASTIC PARAPLEGIA, AUTOSOMAL RECESSIVE	0.00062054	0.0190228	OMIM MedGen
STAD	Disease	Experimental Organism Malignant Hepatocholangiocellular Carcinoma	0.00062054	0.0190228	DisGeNET BeFree
STAD	Disease	Stage IV Adult Liver Cancer AJCC v7	0.00062054	0.0190228	DisGeNET BeFree
STAD	Disease	Stage IIIB Adult Liver Cancer AJCC v7	0.00062054	0.0190228	DisGeNET BeFree
STAD	Disease	Stage IIIA Adult Liver Cancer AJCC v7	0.00062054	0.0190228	DisGeNET BeFree
STAD	Disease	PONTOCEREBELLAR HYPOPLASIA, TYPE 1C	0.00062054	0.0190228	DisGeNET Curated
STAD	Disease	Neoplasms, Hormone-Dependent	0.00062054	0.0190228	DisGeNET BeFree
STAD	Disease	Neuropathy, hereditary sensory, with spastic paraplegia, autosomal recessive	0.00062054	0.0190228	Clinical Variations
STAD	Disease	PONTOCEREBELLAR HYPOPLASIA, TYPE 1C	0.00062054	0.0190228	DisGeNET BeFree
STAD	Disease	Stage IV Liver Cancer	0.00062054	0.0190228	DisGeNET BeFree
STAD	Disease	Pontocerebellar hypoplasia, type 1c	0.00062054	0.0190228	Clinical Variations
STAD	Disease	PONTOCEREBELLAR HYPOPLASIA, TYPE 1C	0.00062054	0.0190228	OMIM MedGen
STAD	Disease	Stage III Liver Cancer	0.00062054	0.0190228	DisGeNET BeFree
STAD	Disease	Solid Papillary Breast Carcinoma	0.00062054	0.0190228	DisGeNET BeFree
STAD	Disease	Stage IIIC Adult Liver Cancer AJCC v7	0.00062054	0.0190228	DisGeNET BeFree
STAD	Disease	Stage III Adult Liver Cancer AJCC v7	0.00062054	0.0190228	DisGeNET BeFree
STAD	Disease	Neuropathy, Hereditary Sensory, with Spastic Paraplegia, Autosomal Recessive	0.00062054	0.0190228	DisGeNET Curated
STAD	Disease	Coronary Arteriosclerosis	0.000717653	0.0205804	DisGeNET Curated
STAD	Disease	Coronary Artery Disease	0.000717653	0.0205804	DisGeNET Curated
STAD	Disease	Aqueous Humor Disorders	0.00122328	0.0282661	DisGeNET BeFree
STAD	Disease	Oxyphilic Adenoma	0.00124002	0.0282661	DisGeNET Curated
STAD	Disease	Pulmonary arterial hypertension associated with congenital heart disease	0.00124002	0.0282661	DisGeNET BeFree
STAD	Disease	Neoplastic disease of uncertain behavior	0.00124002	0.0282661	DisGeNET BeFree
STAD	Disease	Sinistrocardia	0.00124002	0.0282661	DisGeNET BeFree
STAD	Disease	Lung disease with systemic sclerosis	0.00124002	0.0282661	DisGeNET BeFree
STAD	Disease	Hurthle Cell Tumor	0.00124002	0.0282661	DisGeNET Curated
STAD	Disease	Transitional cell papilloma, benign	0.00124002	0.0282661	DisGeNET BeFree
STAD	Disease	Adenocarcinoma of rectum	0.00175472	0.0351723	DisGeNET BeFree
STAD	Disease	Acute hypercapnic respiratory failure	0.0018595	0.0351723	DisGeNET BeFree
STAD	Disease	Interstitial Cystitis	0.0018595	0.0351723	DisGeNET Curated
STAD	Disease	Painful Bladder Syndrome	0.0018595	0.0351723	DisGeNET Curated
STAD	Disease	Chronic interstitial cystitis	0.0018595	0.0351723	DisGeNET Curated
STAD	Disease	Neurasthenia	0.0018595	0.0351723	DisGeNET BeFree
STAD	Disease	Gastritis cystica profunda	0.0018595	0.0351723	DisGeNET BeFree
STAD	Disease	Paget's Disease of the Nipple	0.0018595	0.0351723	DisGeNET BeFree
STAD	Disease	Secondary malignant neoplasm of liver	0.00208987	0.0373475	DisGeNET BeFree
STAD	Disease	Fatigue	0.00227726	0.0373475	DisGeNET BeFree
STAD	Disease	PONTOCEREBELLAR HYPOPLASIA, TYPE 1B	0.00247863	0.0373475	DisGeNET BeFree
STAD	Disease	Agyria	0.00247863	0.0373475	DisGeNET BeFree
STAD	Disease	Gastrointestinal Neoplasms	0.00247863	0.0373475	DisGeNET Curated
STAD	Disease	Prostatic Adenoma	0.00247863	0.0373475	DisGeNET BeFree
STAD	Disease	Glottic Squamous Cell Carcinoma	0.00247863	0.0373475	DisGeNET BeFree
STAD	Disease	Calcification of muscle	0.00247863	0.0373475	DisGeNET BeFree
STAD	Disease	Malignant neoplasm of gastrointestinal tract	0.00247863	0.0373475	DisGeNET Curated
STAD	Disease	Alpha-Methylacyl-CoA Racemase Deficiency	0.00247863	0.0373475	DisGeNET BeFree
STAD	Disease	USHER SYNDROME, TYPE ID	0.00247863	0.0373475	DisGeNET BeFree
STAD	Disease	Pontocerebellar hypoplasia type 1	0.00247863	0.0373475	Clinical Variations
STAD	Disease	Osteitis Deformans	0.00270221	0.0387831	DisGeNET BeFree
STAD	Disease	Lung Neoplasms	0.00270262	0.0387831	DisGeNET BeFree
STAD	Disease	Carotid Ulcer	0.00309741	0.0387831	DisGeNET Curated
STAD	Disease	Carotid Artery Plaque	0.00309741	0.0387831	DisGeNET Curated
STAD	Disease	External Carotid Artery Stenosis	0.00309741	0.0387831	DisGeNET Curated
STAD	Disease	Common Carotid Artery Stenosis	0.00309741	0.0387831	DisGeNET Curated
STAD	Disease	Internal Carotid Artery Stenosis	0.00309741	0.0387831	DisGeNET Curated
STAD	Disease	Charcot-Marie-Tooth disease, Type 2D	0.00309741	0.0387831	DisGeNET BeFree
STAD	Disease	Encephalitis caused by tick-borne encephalitis virus	0.00309741	0.0387831	DisGeNET BeFree
STAD	Disease	Non-dipping	0.00309741	0.0387831	DisGeNET BeFree
STAD	Disease	Congenital dyserythropoietic anemia, type I	0.00309741	0.0387831	DisGeNET BeFree
STAD	Disease	Carotid Stenosis	0.00309741	0.0387831	DisGeNET Curated
STAD	Disease	Mammary Carcinoma, Human	0.00363943	0.042351	DisGeNET Curated
STAD	Disease	Mammary Neoplasms, Human	0.00363943	0.042351	DisGeNET Curated
STAD	Disease	Mammary Neoplasms	0.00367867	0.042351	DisGeNET Curated
STAD	Disease	Selective Mutism	0.00371584	0.042351	DisGeNET BeFree
STAD	Disease	Pontocerebellar Hypoplasia Type 1	0.00371584	0.042351	DisGeNET Curated
STAD	Disease	Selective mutism specific to childhood and adolescence	0.00371584	0.042351	DisGeNET BeFree
STAD	Disease	Benign neoplasm of lung	0.00371584	0.042351	DisGeNET BeFree
STAD	Disease	Spondylarthritis	0.00389216	0.0433297	DisGeNET BeFree
STAD	Disease	Breast Carcinoma	0.00389919	0.0433297	DisGeNET Curated
STAD	Disease	Mild depression	0.00433391	0.0458672	DisGeNET BeFree
STAD	Disease	Spondylosis	0.00433391	0.0458672	DisGeNET BeFree
STAD	Disease	Sickle cell-beta-thalassemia	0.00433391	0.0458672	DisGeNET BeFree
STAD	Disease	Non-ischemic dilated cardiomyopathy	0.00433391	0.0458672	DisGeNET BeFree
STAD	Disease	Hepatitis	0.00486237	0.0489111	DisGeNET BeFree
STAD	Disease	Finnish congenital nephrotic syndrome	0.00495163	0.0489111	DisGeNET BeFree
STAD	Disease	Paget's Disease, Mammary	0.00495163	0.0489111	DisGeNET BeFree
STAD	Disease	Hemosiderosis	0.00495163	0.0489111	DisGeNET BeFree
STAD	Disease	Disseminated leishmaniasis	0.00495163	0.0489111	DisGeNET BeFree
STAD	Disease	In situ cancer	0.00495163	0.0489111	DisGeNET BeFree
STAD	Disease	Colorectal Neoplasms	0.00502782	0.049118	DisGeNET BeFree
THCA	Pathway	Ensemble of genes encoding extracellular matrix and extracellular matrix-associated proteins	2.33851e-08	2.13974e-05	MSigDB C2 BIOCARTA (v7.1)
THCA	Pathway	Ensemble of genes encoding core extracellular matrix including ECM glycoproteins, collagens and proteoglycans	1.37852e-06	0.000630673	MSigDB C2 BIOCARTA (v7.1)
THCA	Pathway	Platelet degranulation	5.19207e-06	0.0015188	BioSystems: REACTOME
THCA	Pathway	Response to elevated platelet cytosolic Ca2+	6.63956e-06	0.0015188	BioSystems: REACTOME
THCA	Pathway	Genes encoding structural ECM glycoproteins	6.71819e-05	0.0122943	MSigDB C2 BIOCARTA (v7.1)
THCA	Pathway	Validated transcriptional targets of TAp63 isoforms	0.000172668	0.0263319	MSigDB C2 BIOCARTA (v7.1)
THCA	Pathway	allopregnanolone biosynthesis	0.000393365	0.0466021	BioSystems: BIOCYC
THCA	Pathway	Platelet activation, signaling and aggregation	0.000624904	0.0466021	BioSystems: REACTOME
THCA	Pathway	Procainamide (Antiarrhythmic) Pathway	0.000916763	0.0466021	SMPDB
THCA	Pathway	Quinidine Pathway	0.000916763	0.0466021	SMPDB
THCA	Pathway	Fosphenytoin (Antiarrhythmic) Pathway	0.000916763	0.0466021	SMPDB
THCA	Pathway	Disopyramide Pathway	0.000916763	0.0466021	SMPDB
THCA	Pathway	Lidocaine (Antiarrhythmic) Pathway	0.000916763	0.0466021	SMPDB
THCA	Pathway	Phenytoin (Antiarrhythmic) Pathway	0.000916763	0.0466021	SMPDB
THCA	Pathway	Mexiletine Pathway	0.000916763	0.0466021	SMPDB
THCA	Pathway	Flecainide Pathway	0.000916763	0.0466021	SMPDB
THCA	Pathway	Tocainide Pathway	0.000916763	0.0466021	SMPDB
THCA	Pathway	Ibutilide Pathway	0.000916763	0.0466021	SMPDB
THCA	Disease	Papillary thyroid carcinoma	4.99273e-13	1.70302e-09	DisGeNET BeFree
THCA	Disease	Thyroid carcinoma	2.03504e-12	3.47077e-09	DisGeNET BeFree
THCA	Disease	Malignant neoplasm of thyroid	1.67567e-11	1.90524e-08	DisGeNET BeFree
THCA	Disease	Thyroid Neoplasm	2.05291e-10	1.75062e-07	DisGeNET BeFree
THCA	Disease	Carcinoma, Papillary	1.09154e-08	7.44649e-06	DisGeNET BeFree
THCA	Disease	Liver Cirrhosis	6.28254e-08	3.57162e-05	DisGeNET BeFree
THCA	Disease	Adenoma	9.20086e-08	4.48345e-05	DisGeNET BeFree
THCA	Disease	Benign Neoplasm	6.05146e-07	0.000258019	DisGeNET BeFree
THCA	Disease	Cirrhosis	8.91316e-07	0.000337809	DisGeNET BeFree
THCA	Disease	Malignant neoplasm of kidney	1.877e-06	0.000640245	DisGeNET BeFree
THCA	Disease	Coronary Arteriosclerosis	2.46121e-06	0.000701505	DisGeNET BeFree
THCA	Disease	Renal carcinoma	2.50199e-06	0.000701505	DisGeNET BeFree
THCA	Disease	Presenile dementia	2.67357e-06	0.000701505	DisGeNET BeFree
THCA	Disease	Noninfiltrating Intraductal Carcinoma	3.15406e-06	0.000768464	DisGeNET BeFree
THCA	Disease	Coronary heart disease	3.53648e-06	0.000804196	DisGeNET BeFree
THCA	Disease	Carcinomatosis	4.61083e-06	0.000818766	DisGeNET Curated
THCA	Disease	Carcinoma, Spindle-Cell	4.61083e-06	0.000818766	DisGeNET Curated
THCA	Disease	Undifferentiated carcinoma	4.61083e-06	0.000818766	DisGeNET Curated
THCA	Disease	Anaplastic carcinoma	4.61083e-06	0.000818766	DisGeNET Curated
THCA	Disease	Carcinoma	4.80074e-06	0.000818766	DisGeNET Curated
THCA	Disease	Adenocarcinoma of pancreas	5.17173e-06	0.000834671	DisGeNET BeFree
THCA	Disease	Sickle Cell-SS Disease	5.3834e-06	0.000834671	DisGeNET BeFree
THCA	Disease	Dementia	5.63039e-06	0.000835011	DisGeNET BeFree
THCA	Disease	Invasive Carcinoma	6.82277e-06	0.000969686	DisGeNET BeFree
THCA	Disease	Malignant neoplasm of endometrium	7.61086e-06	0.00103843	DisGeNET BeFree
THCA	Disease	Psoriasis	8.2053e-06	0.00107647	DisGeNET BeFree
THCA	Disease	Refractory Cytopenia of Childhood	1.22072e-05	0.00154218	DisGeNET BeFree
THCA	Disease	Liver Cirrhosis, Experimental	1.39662e-05	0.00170138	DisGeNET Curated
THCA	Disease	Kidney Failure, Acute	1.4951e-05	0.0017408	DisGeNET BeFree
THCA	Disease	Malignant Glioma	1.53105e-05	0.0017408	DisGeNET BeFree
THCA	Disease	Nodule	1.77266e-05	0.0019505	DisGeNET BeFree
THCA	Disease	Hyperglycemia	1.97492e-05	0.00210514	DisGeNET BeFree
THCA	Disease	Nasopharyngeal carcinoma	2.29853e-05	0.00233096	DisGeNET BeFree
THCA	Disease	Respiratory Distress Syndrome, Adult	2.32344e-05	0.00233096	DisGeNET BeFree
THCA	Disease	Mammary Carcinoma, Animal	2.51519e-05	0.00235198	DisGeNET Curated
THCA	Disease	Animal Mammary Neoplasms	2.51519e-05	0.00235198	DisGeNET Curated
THCA	Disease	Thrombocythemia, Essential	2.55125e-05	0.00235198	DisGeNET BeFree
THCA	Disease	Secondary malignant neoplasm of liver	2.74174e-05	0.00246107	DisGeNET BeFree
THCA	Disease	Mammary Neoplasms, Experimental	4.11673e-05	0.00360055	DisGeNET Curated
THCA	Disease	Idiopathic pulmonary hypertension	4.2676e-05	0.0036392	DisGeNET BeFree
THCA	Disease	Dentinogenesis imperfecta - Shield's type III (disorder)	4.92489e-05	0.00390698	DisGeNET BeFree
THCA	Disease	Neoplasms, Hormone-Dependent	4.92489e-05	0.00390698	DisGeNET Curated
THCA	Disease	Mesothelioma	4.92525e-05	0.00390698	DisGeNET BeFree
THCA	Disease	Lung Neoplasms	5.88408e-05	0.00448546	DisGeNET BeFree
THCA	Disease	Differentiated Thyroid Gland Carcinoma	5.91749e-05	0.00448546	DisGeNET BeFree
THCA	Disease	Pleural effusion disorder	6.44954e-05	0.00478247	DisGeNET BeFree
THCA	Disease	Endometriosis	6.60427e-05	0.00479301	DisGeNET BeFree
THCA	Disease	Primary amyloidosis	6.97028e-05	0.00495326	DisGeNET BeFree
THCA	Disease	Dermatologic disorders	7.17664e-05	0.00499582	DisGeNET BeFree
THCA	Disease	Neurodegenerative Disorders	8.03107e-05	0.0054788	DisGeNET BeFree
THCA	Disease	Steatohepatitis	8.27972e-05	0.00549033	DisGeNET BeFree
THCA	Disease	Malignant mesothelioma	8.3699e-05	0.00549033	DisGeNET Curated
THCA	Disease	High-Grade Prostatic Intraepithelial Neoplasia	9.12394e-05	0.00587203	DisGeNET BeFree
THCA	Disease	Hypertrophic Cardiomyopathy	9.58118e-05	0.00605211	DisGeNET BeFree
THCA	Disease	Pancreatoblastoma	9.82361e-05	0.00609242	DisGeNET BeFree
THCA	Disease	Chronic Obstructive Airway Disease	0.000100795	0.00613948	DisGeNET BeFree
THCA	Disease	Fibrosis, Liver	0.000103158	0.00617316	DisGeNET BeFree
THCA	Disease	precancerous lesions	0.000117324	0.00687855	DisGeNET BeFree
THCA	Disease	Tumor Angiogenesis	0.000118978	0.00687855	DisGeNET BeFree
THCA	Disease	Carcinoma, Transitional Cell	0.000128715	0.00731746	DisGeNET BeFree
THCA	Disease	Bipolar Disorder	0.000139074	0.00777676	DisGeNET Curated
THCA	Disease	ANOPHTHALMIA AND PULMONARY HYPOPLASIA	0.00015465	0.0078076	DisGeNET BeFree
THCA	Disease	Brain Neoplasms	0.000156914	0.0078076	DisGeNET BeFree
THCA	Disease	Holt-Oram syndrome	0.000159168	0.0078076	DisGeNET BeFree
THCA	Disease	Intersex Conditions	0.000163293	0.0078076	DisGeNET Curated
THCA	Disease	Sex Differentiation Disorders	0.000163293	0.0078076	DisGeNET Curated
THCA	Disease	ARRHYTHMOGENIC RIGHT VENTRICULAR DYSPLASIA, FAMILIAL, 2	0.000163293	0.0078076	DisGeNET Curated
THCA	Disease	Hermaphroditism	0.000163293	0.0078076	DisGeNET Curated
THCA	Disease	Axial myopia	0.000163293	0.0078076	DisGeNET BeFree
THCA	Disease	Ambiguous Genitalia	0.000163293	0.0078076	DisGeNET Curated
THCA	Disease	Pseudohermaphroditism	0.000163293	0.0078076	DisGeNET Curated
THCA	Disease	Renal Cell Carcinoma	0.000178449	0.0078076	DisGeNET Curated
THCA	Disease	Sarcomatoid Renal Cell Carcinoma	0.000178449	0.0078076	DisGeNET Curated
THCA	Disease	Chromophobe Renal Cell Carcinoma	0.000178449	0.0078076	DisGeNET Curated
THCA	Disease	Collecting Duct Carcinoma of the Kidney	0.000178449	0.0078076	DisGeNET Curated
THCA	Disease	Papillary Renal Cell Carcinoma	0.000178449	0.0078076	DisGeNET Curated
THCA	Disease	Adult Undifferentiated Pleomorphic Sarcoma	0.000178538	0.0078076	DisGeNET BeFree
THCA	Disease	Childhood Undifferentiated Pleomorphic Sarcoma	0.000178538	0.0078076	DisGeNET BeFree
THCA	Disease	Septicemia	0.000181034	0.00781654	DisGeNET BeFree
THCA	Disease	Diabetic Retinopathy	0.000188238	0.00802599	DisGeNET BeFree
THCA	Disease	Thalassemia	0.000191849	0.00807897	DisGeNET BeFree
THCA	Disease	Nonnuclear polymorphic congenital cataract	0.000203192	0.00845229	DisGeNET BeFree
THCA	Disease	Cervical Intraepithelial Neoplasia	0.000210638	0.00865647	DisGeNET BeFree
THCA	Disease	Benign Prostatic Hyperplasia	0.000238761	0.00968921	DisGeNET BeFree
THCA	Disease	Prostatic Intraepithelial Neoplasias	0.000242246	0.00968921	DisGeNET BeFree
THCA	Disease	Epidermolysis bullosa with pyloric atresia	0.00024429	0.00968921	DisGeNET BeFree
THCA	Disease	Atrial Fibrillation	0.000249852	0.00979594	DisGeNET BeFree
THCA	Disease	Neoplastic Cell Transformation	0.000261898	0.0101515	DisGeNET Curated
THCA	Disease	Systemic Scleroderma	0.000286927	0.0109967	DisGeNET BeFree
THCA	Disease	Uterine Fibroids	0.000295752	0.0110004	DisGeNET BeFree
THCA	Disease	Diabetes, Autoimmune	0.000298624	0.0110004	DisGeNET BeFree
THCA	Disease	Thyroid Nodule	0.000298624	0.0110004	DisGeNET BeFree
THCA	Disease	Sepsis	0.000299922	0.0110004	DisGeNET BeFree
THCA	Disease	Diabetic Angiopathies	0.000306545	0.0110727	DisGeNET BeFree
THCA	Disease	Diabetes Mellitus, Insulin-Dependent	0.000308386	0.0110727	DisGeNET BeFree
THCA	Disease	Pilocytic Astrocytoma	0.00031839	0.011296	DisGeNET BeFree
THCA	Disease	Arrhythmogenic Right Ventricular Dysplasia	0.000321685	0.011296	DisGeNET BeFree
THCA	Disease	Malignant neoplasm of tongue	0.000328637	0.011296	DisGeNET BeFree
THCA	Disease	Kidney Failure, Chronic	0.000339958	0.011296	DisGeNET BeFree
THCA	Disease	Cerebral Autosomal Recessive Arteriopathy with Subcortical Infarcts and Leukoencephalopathy	0.000341099	0.011296	DisGeNET BeFree

## Sheet: Table-S3
Table S3. PipeOne identified cancer subtypes for each cancer type.
Sample	Subtype	cancer	SampleName
105248a5-eb2a-4336-b76c-cb759f45e45b	1	KIRP	TCGA-2K-A9WE-01A
e263e4a0-1489-40a9-8e89-9ee6aa19cdc7	1	KIRP	TCGA-2Z-A9J1-01A
be3d303c-ba1a-4cf8-a8a5-b5adcae05d14	1	KIRP	TCGA-2Z-A9J2-01A
dc5d11b5-742f-4740-acd0-2806962d9d1b	1	KIRP	TCGA-2Z-A9J3-01A
291bab1e-5d83-4b8f-9212-ecec1278ea1a	1	KIRP	TCGA-2Z-A9J5-01A
5779df14-6e54-4f72-97d3-5486e31ffc5d	1	KIRP	TCGA-2Z-A9J6-01A
a58cd3b2-3b69-4677-87f3-82b256bbcc48	1	KIRP	TCGA-2Z-A9J7-01A
753f54d4-1994-4a3a-adeb-a37df28973d6	0	KIRP	TCGA-2Z-A9J8-01A
ff1a9e27-04bb-4732-8631-4ffad26c700e	0	KIRP	TCGA-2Z-A9J9-01A
87f5972e-acdd-436c-9a4f-69ff42871b0f	1	KIRP	TCGA-2Z-A9JD-01A
db7d44cb-0fa8-4529-9105-d377e8ff1762	1	KIRP	TCGA-2Z-A9JE-01A
30da1203-cb76-4d31-a773-1416204f368e	0	KIRP	TCGA-2Z-A9JG-01A
4dbca159-caf3-429c-bd0e-b678e16e089c	1	KIRP	TCGA-2Z-A9JI-01A
dd0df097-d92a-4013-b245-3fc87019ff18	0	KIRP	TCGA-2Z-A9JJ-01A
6a160562-32c8-41d7-b339-b1d2af7cd89c	0	KIRP	TCGA-2Z-A9JK-01A
8d3139f1-b394-4c2f-9e11-b6da3798fe86	0	KIRP	TCGA-2Z-A9JL-01A
a1fd3dd0-cf81-4863-b207-f985d6bf8a59	1	KIRP	TCGA-2Z-A9JM-01A
209fd738-ffe3-4c1b-94b2-13ed84031906	1	KIRP	TCGA-2Z-A9JN-01A
5f73e79e-6dbb-47e2-84ed-b28b6d9464d8	1	KIRP	TCGA-2Z-A9JO-01A
76c85c1f-843f-427c-8909-80aeb7a6fc96	1	KIRP	TCGA-2Z-A9JP-01A
23bbf7d2-e511-4f7f-bbfa-9a80c03b060f	1	KIRP	TCGA-2Z-A9JQ-01A
cfed8a78-c158-41c5-bb5f-8660b0438a2a	0	KIRP	TCGA-2Z-A9JR-01A
0be40f61-b082-44df-982e-4fe8c59c8285	0	KIRP	TCGA-2Z-A9JS-01A
a5cf4707-fa13-404a-a5e2-45ed1e363363	1	KIRP	TCGA-2Z-A9JT-01A
cc9636b2-72b8-43bb-9625-d450ffc23172	0	KIRP	TCGA-4A-A93W-01A
244d75e1-c1fb-410e-bf32-e752b83abcd4	1	KIRP	TCGA-4A-A93X-01A
ac7893d8-3af3-4515-8d5f-0fc2f3ae1cc5	1	KIRP	TCGA-4A-A93Y-01A
e01c5cd6-3a2d-4676-b05b-d96bbf7f2229	1	KIRP	TCGA-5P-A9JU-01A
e9ce2e12-816d-474f-9e67-bb5ec17d33c1	2	KIRP	TCGA-5P-A9JV-01A
825e9c40-ecd0-4fb0-9c04-a10cf4ba44db	2	KIRP	TCGA-5P-A9JW-01A
b512fe75-ab13-4647-9624-3a7e59342cce	2	KIRP	TCGA-5P-A9JY-01A
9ecdffe0-bc75-41ad-88dd-d4b26153804b	1	KIRP	TCGA-5P-A9JZ-01A
0522e2dd-2c18-477b-97c8-37d95a53c9c5	1	KIRP	TCGA-5P-A9K0-01A
ad8ca39b-52da-4b04-b874-0e23f311e81a	1	KIRP	TCGA-5P-A9K2-01A
02866a6b-567f-49e4-8d31-3750977f9f88	1	KIRP	TCGA-5P-A9K3-01A
e249a532-0887-4b87-b856-62cb0f6e9565	0	KIRP	TCGA-5P-A9K4-01A
1a478280-4cd3-40b2-9a9f-010ae635506a	1	KIRP	TCGA-5P-A9K6-01A
4c2ee039-c81f-468a-84e5-875d149ea6d1	2	KIRP	TCGA-5P-A9K8-01A
b904d0b3-2887-4b18-9f41-564114a1bf9f	2	KIRP	TCGA-5P-A9K9-01A
83fa9a19-2b8f-4431-891f-81e4746cd19b	0	KIRP	TCGA-5P-A9KA-01A
2ffe18a3-e0c7-4046-8d41-134f30400738	0	KIRP	TCGA-5P-A9KC-01A
62d4451d-fe65-48fb-af5b-9730e881f2ab	1	KIRP	TCGA-5P-A9KE-01A
6afda6ea-deb7-4c28-8bde-992558448d46	2	KIRP	TCGA-5P-A9KF-01A
945ce317-1af2-481e-8a9a-66418d13a3d7	1	KIRP	TCGA-5P-A9KH-01A
ecb55fb5-c003-4476-9704-b1f626601bae	1	KIRP	TCGA-A4-7286-01A
8973672d-581b-4704-b3d5-dced95aa89b7	0	KIRP	TCGA-A4-7287-01A
8ce983e0-4c57-4e9f-8a13-657f9326e4cb	0	KIRP	TCGA-A4-7288-01A
7de10df0-bc84-48d5-9390-d28f98bd56b2	0	KIRP	TCGA-A4-7583-01A
e56df432-4410-4310-bd44-4c3e1a1ad7e8	1	KIRP	TCGA-A4-7584-01A
ee2fcf8e-bef2-4728-bd9c-11674442bbec	1	KIRP	TCGA-A4-7585-01A
d3c445ce-92c4-483a-bf33-b593eb905c7d	0	KIRP	TCGA-A4-7732-01A
1071a77c-3af9-45cb-bd28-99309c9591d4	0	KIRP	TCGA-A4-7734-01A
03acac3f-6564-46ad-a7e3-2e2247e89deb	0	KIRP	TCGA-A4-7828-01A
d4988746-5a3e-4a1d-a0eb-1c78956534d1	0	KIRP	TCGA-A4-7915-01A
98acdadf-fd25-4344-8e99-c0b676806bf1	0	KIRP	TCGA-A4-7996-01A
cb098cf7-c4f7-4758-b34a-01f3b73061d6	0	KIRP	TCGA-A4-7997-01A
7918e231-6654-4d84-a365-aad96bf44c04	1	KIRP	TCGA-A4-8098-01A
3dff3f05-90a0-4bd1-ad58-d1de4ee06c0e	0	KIRP	TCGA-A4-8310-01A
f6554166-e9bf-4d87-b886-438b12dc9673	1	KIRP	TCGA-A4-8311-01A
47847fd0-6fa5-4ddb-a07e-8a19101433a6	1	KIRP	TCGA-A4-8312-01A
6dcfd8c8-5bd5-449c-a567-149ee5693c9d	0	KIRP	TCGA-A4-8515-01A
9e7555b1-4609-46f3-81ed-670fed3ec075	0	KIRP	TCGA-A4-8516-01A
006499c5-15df-4301-b56a-4fd4806761f8	1	KIRP	TCGA-A4-8517-01A
82724a8a-b8e1-4d6b-8bc3-8768e643dbff	1	KIRP	TCGA-A4-8518-01A
50e72f2a-feb5-4fe8-b6c3-5b70f8916e0e	1	KIRP	TCGA-A4-8630-01A
400efa4f-174f-4b45-b295-92f9bd7b832f	1	KIRP	TCGA-A4-A48D-01A
44bd908e-c082-4877-ba18-13a153d3f642	0	KIRP	TCGA-A4-A4ZT-01A
df341397-ea48-436c-802e-9d71c38e2ca6	2	KIRP	TCGA-A4-A57E-01A
cf006459-e8c5-46d4-a324-5bc83ab1a1bb	1	KIRP	TCGA-A4-A5DU-01A
8ce0c0f7-35db-4a0f-8305-bf2dd9ab12a1	1	KIRP	TCGA-A4-A5XZ-01A
d8b01bb7-1bac-4982-8062-c3185f536c5c	2	KIRP	TCGA-A4-A5Y0-01A
4952908f-390f-4d2b-a5e1-522c1bc28f45	0	KIRP	TCGA-A4-A5Y1-01A
96a0d57a-7b3d-4658-83a8-eb245417579b	1	KIRP	TCGA-A4-A6HP-01A
659494a6-5531-42a7-945e-db021ed2d2e4	0	KIRP	TCGA-A4-A772-01A
550571d6-3b15-4858-85a8-d876feb7dc01	1	KIRP	TCGA-A4-A7UZ-01A
a98f60da-5348-4071-b0a2-1ea7fe4908e5	1	KIRP	TCGA-AL-3466-01A
dd3da26a-77ab-4d8e-bb79-b4cdc29ffaab	0	KIRP	TCGA-AL-3467-01A
e6d82b0e-7367-4380-aa6a-15942169ab81	1	KIRP	TCGA-AL-3468-01A
4cf999fe-f0bd-484a-90cf-a6023771210e	1	KIRP	TCGA-AL-3471-01A
c366c05b-9410-4f12-8351-b1516e2aa96e	1	KIRP	TCGA-AL-3472-01A
d5dc26b3-b709-405f-9dfe-295089ec2ce1	1	KIRP	TCGA-AL-3473-01A
737f6230-4095-4ef7-9de0-775016a70605	1	KIRP	TCGA-AL-7173-01A
ce3355af-a5f9-4a44-bc94-d87a46f14dfb	1	KIRP	TCGA-AL-A5DJ-01A
7843a709-307b-4543-a55f-8ee2a5102571	0	KIRP	TCGA-AT-A5NU-01A
777de371-10df-4856-9a91-125d2c0d08a9	1	KIRP	TCGA-B1-5398-01A
3df8ff61-4e30-423e-a45a-59e08ad67c16	0	KIRP	TCGA-B1-7332-01A
5f53d28a-b1f3-4d5a-94d6-ff4457ea975b	1	KIRP	TCGA-B1-A47M-01A
6a91ed30-5229-4724-9498-012ced5ded72	1	KIRP	TCGA-B1-A47N-01A
d1a86bbc-cf1f-4b43-8067-1cff0911acbc	1	KIRP	TCGA-B1-A47O-01A
52f4723e-8e14-4d17-8e6e-7d53bf49d174	0	KIRP	TCGA-B1-A654-01A
2d2bc70e-9078-47d3-8f08-418d6ab9c8c1	0	KIRP	TCGA-B1-A655-01A
1b62f506-d143-4c73-9038-ef82f4fbb072	1	KIRP	TCGA-B1-A656-01A
b2b8772a-8e4a-4a42-8157-99ec915a3378	1	KIRP	TCGA-B1-A657-01A
e0af3dc0-f02a-4ed0-9266-297aa08f9d28	0	KIRP	TCGA-B3-3925-01A
e2121e06-a7e3-4479-9413-da2060ba84e7	0	KIRP	TCGA-B3-3926-01A
15093a2c-fd18-474a-8aa7-8e6913d0afa1	0	KIRP	TCGA-B3-4103-01A
5beb1ba7-e35b-4724-9f97-4fa56c913429	0	KIRP	TCGA-B3-4104-01A
32455b83-a952-4d7e-92fe-9b5d9256435c	0	KIRP	TCGA-B3-8121-01A
08dc8b5c-aea4-49a8-ace0-ef9aba514bb3	0	KIRP	TCGA-B3-A6W5-01A
cfb18419-31dc-469a-b7db-6bafff6b5f54	0	KIRP	TCGA-B9-4113-01A
1b2758ef-26b8-494e-80ca-3c7daad709dd	1	KIRP	TCGA-B9-4115-01A
611cca25-7e6a-44a2-821e-ac513d6b4ef4	0	KIRP	TCGA-B9-4116-01A
f4dce916-de5f-4937-9e27-a74fc1c8f2a8	0	KIRP	TCGA-B9-4117-01A
94ecf6e9-8215-4fcf-81f4-e1311fe0ab5a	2	KIRP	TCGA-B9-4617-01A
4aea9755-a4e3-44bd-985f-6bcfac00a84a	0	KIRP	TCGA-B9-5155-01A
ff7ca0c1-016e-43bf-9412-3fec8f62d99e	0	KIRP	TCGA-B9-5156-01A
8f9cc223-a840-4c54-a7c8-8e4f92660c3c	0	KIRP	TCGA-B9-7268-01A
2636710d-dee3-432b-aaa4-90dbcbed63af	1	KIRP	TCGA-B9-A44B-01A
388ede05-1242-49d5-a274-def0d90eeaea	0	KIRP	TCGA-B9-A5W7-01A
b475bd6e-ebc7-4d39-8cc9-445f1a121e75	0	KIRP	TCGA-B9-A5W8-01A
bb426a71-c3a6-47b3-8805-bad960241b9e	0	KIRP	TCGA-B9-A5W9-01A
d3cf4a94-96d9-4f53-b965-2357cd4ed370	1	KIRP	TCGA-B9-A69E-01A
8fa4d07b-7e17-43be-80f0-45be05476568	0	KIRP	TCGA-B9-A8YH-01A
ec51ec4a-c3ce-4542-8fac-e84b2f823782	1	KIRP	TCGA-B9-A8YI-01A
4a6f84e7-e243-42d7-982e-5eec945e7e9d	1	KIRP	TCGA-BQ-5875-01A
9e6f799b-6fe3-4ed0-9ab0-c2ce828a493f	0	KIRP	TCGA-BQ-5876-01A
338fc609-8364-4831-bbfa-40b928e5cb0b	0	KIRP	TCGA-BQ-5877-01A
674b1c10-c010-43cb-88a8-0c2a5692514d	0	KIRP	TCGA-BQ-5878-01A
5eed2923-2db5-4b6b-ba8a-d80e537867dd	0	KIRP	TCGA-BQ-5879-01A
94c8ee2d-2d0b-4a45-9d37-87e4433cc713	2	KIRP	TCGA-BQ-5880-01A
17ed9727-5d4a-4e34-8b00-c14f2f7475b7	1	KIRP	TCGA-BQ-5881-01A
dab11b52-8609-437f-99b8-072bfbc5182f	0	KIRP	TCGA-BQ-5882-01A
57d26d60-5ccb-4df6-a097-86fe2ec3d68f	0	KIRP	TCGA-BQ-5883-01A
6a24d6d3-120f-4346-bb8a-41f58462a8af	0	KIRP	TCGA-BQ-5884-01A
b46bc00b-26b2-4f9d-90ab-13dc9004eb06	1	KIRP	TCGA-BQ-5885-01A
427fa235-aaa1-46cc-a7b3-6ef85a11640e	1	KIRP	TCGA-BQ-5886-01A
9836d682-fda5-462f-ab81-5243bf07262c	1	KIRP	TCGA-BQ-5887-01A
2526798c-41ef-4d79-839e-b48e8dc773e0	1	KIRP	TCGA-BQ-5888-01A
ba890841-dee0-4fec-b87a-c0f7825f9fbc	1	KIRP	TCGA-BQ-5889-01A
91fd2c63-e929-4dfd-bfb1-bba6a7ee5d06	1	KIRP	TCGA-BQ-5890-01A
ecc19e88-4163-45e7-93be-dcebcb291b1f	0	KIRP	TCGA-BQ-5891-01A
ffbdf6db-8a38-4c58-b8e9-d4b15d341cf7	0	KIRP	TCGA-BQ-5892-01A
06f724d5-b067-4f23-81b2-4c68cd172da7	2	KIRP	TCGA-BQ-5893-01A
83181da9-9c3e-4ffc-aa5f-0e91aee7de23	0	KIRP	TCGA-BQ-5894-01A
1e532ef5-1b0f-494b-8f0f-455a077cbc16	1	KIRP	TCGA-BQ-7044-01A
5d6ba235-656b-4b31-a58c-f6e469f94ccc	2	KIRP	TCGA-BQ-7045-01A
b13e1ae1-2ad9-43a8-8322-6a4bc76759f0	1	KIRP	TCGA-BQ-7046-01A
18e105dd-31e0-4beb-bcfc-f6d13be9ae93	1	KIRP	TCGA-BQ-7048-01A
e8fd2443-b562-4aa2-877a-18610f425a69	1	KIRP	TCGA-BQ-7049-01A
7d5abc6a-c4d5-4bb5-bcf0-8ad7a75691a1	1	KIRP	TCGA-BQ-7050-01A
4c2ee28f-c2b7-4909-884e-c200469a28d6	0	KIRP	TCGA-BQ-7051-01A
6e9ae1eb-0f24-4ce0-9ea3-535f18a6fc38	1	KIRP	TCGA-BQ-7053-01A
44f6bf65-594b-4e54-b55d-244376937e4b	1	KIRP	TCGA-BQ-7055-01A
6f3f2f5f-2056-4818-9a4a-b0074043774c	1	KIRP	TCGA-BQ-7056-01A
455f7a18-2a83-4f6d-aba8-1cfd609b69f4	1	KIRP	TCGA-BQ-7058-01A
1f7810e3-ed84-43c2-b25d-4db6173f6e12	1	KIRP	TCGA-BQ-7059-01A
502014c2-d7cf-4f8a-b19a-2cb73ea6a22e	1	KIRP	TCGA-BQ-7060-01A
931e349a-07c1-4bf2-8ac2-95163d66b9f5	1	KIRP	TCGA-BQ-7061-01A
17c79699-bc38-4548-b2ff-33034421699b	1	KIRP	TCGA-BQ-7062-01A
0a829d77-51ed-4f31-999e-045ae1842afb	1	KIRP	TCGA-DW-5560-01A
b66a9ee8-9118-4cea-98dd-068b2cf464e7	0	KIRP	TCGA-DW-5561-01A
e8718a5d-071b-4f00-86da-de1a563d4854	1	KIRP	TCGA-DW-7834-01A
f4e6ca12-d78e-4a39-ab88-aef2b8647df0	0	KIRP	TCGA-DW-7836-01A
33c0cc68-6d1a-40e0-82a4-506245bd3858	0	KIRP	TCGA-DW-7837-01A
5abe92d0-2dbd-41be-b05d-cccb2548b8a9	1	KIRP	TCGA-DW-7838-01A
334ab05e-bac8-4913-8295-cbbeb92fc9d8	0	KIRP	TCGA-DW-7839-01A
be9e7705-1503-41e6-826d-33a2f684f931	1	KIRP	TCGA-DW-7840-01A
b7952929-d997-4e01-9b25-e62d45aa83fb	0	KIRP	TCGA-DW-7841-01A
ebf8c642-00ec-46b2-ad2e-3c7e098f4b23	0	KIRP	TCGA-DW-7842-01A
eb970186-80b0-421f-aaa9-4075f0084040	1	KIRP	TCGA-DW-7963-01B
513291d8-4154-4c72-9ab1-3fa96bf2631f	0	KIRP	TCGA-DZ-6132-01A
b1db14cb-9b8f-457a-ba86-7435374e6845	0	KIRP	TCGA-DZ-6133-01A
79d8dbbe-42b0-48a2-821a-9629fde87d67	1	KIRP	TCGA-DZ-6134-01A
0b3d755c-fb40-4327-9de4-b882499913d8	0	KIRP	TCGA-DZ-6135-01A
8d66c918-9556-4963-96eb-1633b6e3ca19	0	KIRP	TCGA-EV-5901-01A
92add14a-0bc6-4a6c-8b4c-01a5c9f7b4d7	0	KIRP	TCGA-EV-5902-01A
867cea75-25bb-4775-b7ee-63a2dd724b24	0	KIRP	TCGA-EV-5903-01A
87d9d6f4-4268-40ab-ba19-4bc930db4950	0	KIRP	TCGA-F9-A4JJ-01A
72c862ed-1ada-47da-8633-05e34a1a1fa1	0	KIRP	TCGA-F9-A7Q0-01A
007655e5-10d5-4580-b884-2c13444dbbd5	1	KIRP	TCGA-F9-A7VF-01A
6770dd38-d82f-421e-a4d3-99208adc2159	0	KIRP	TCGA-F9-A8NY-01A
6d81772e-2ac3-4104-b880-51c92882f611	0	KIRP	TCGA-F9-A97G-01A
38abcfe1-25a2-4e49-bbb0-851bddaba120	1	KIRP	TCGA-G7-6789-01A
b28628da-2364-4c1d-9788-0aaa7af3d644	0	KIRP	TCGA-G7-6790-01A
39f8d7c1-d2ff-4b94-93d1-7b31f4dd3e10	0	KIRP	TCGA-G7-6792-01A
eafcbff0-a496-450a-8dcc-2690110eef6c	0	KIRP	TCGA-G7-6793-01A
81dd9346-1c57-4ce3-9f02-93674a78c157	1	KIRP	TCGA-G7-6795-01A
58730b0f-89fa-4405-baad-f7ce5cd91629	1	KIRP	TCGA-G7-6796-01A
b8538b48-942c-41db-bb1f-50949cdf09c9	0	KIRP	TCGA-G7-6797-01A
99f1ec21-25cf-4e10-afc1-2f8914d3fd36	0	KIRP	TCGA-G7-7501-01A
745b0ed2-3318-4cdc-b975-0cb5777d79f4	1	KIRP	TCGA-G7-7502-01A
6d632f98-589f-4da2-869b-6751c636fba8	0	KIRP	TCGA-G7-A4TM-01A
00d93fbb-14ae-4b6f-a8a5-93350d87a126	1	KIRP	TCGA-G7-A8LB-01A
8eca130e-707f-480b-918b-09bd297cb357	1	KIRP	TCGA-G7-A8LC-01A
adf9850d-3aad-4c30-8d84-f0c1aa69a466	0	KIRP	TCGA-G7-A8LD-01A
9fb42191-9629-477a-943f-c2fade2ebf68	0	KIRP	TCGA-G7-A8LE-01A
353e66d3-8e4a-4d07-a52d-98704deaa395	1	KIRP	TCGA-GL-6846-01A
9f23263f-abda-427c-a611-6b9568372eb6	0	KIRP	TCGA-GL-7773-01A
d13ffddb-af09-45ab-9599-c479d636db49	0	KIRP	TCGA-GL-7966-01A
3b8b0267-9451-41f6-91bc-894d581a32d5	2	KIRP	TCGA-GL-8500-01A
9f30adf6-022d-4909-9f82-7d327d051e05	1	KIRP	TCGA-GL-A4EM-01A
0829731b-f023-42c6-b8c6-b1996ae730ea	0	KIRP	TCGA-GL-A59R-01A
521ab4b3-5259-4221-aaaa-33dc542e14f4	1	KIRP	TCGA-GL-A59T-01A
e67a4226-4bf6-4c1d-a26c-f257dbd43210	0	KIRP	TCGA-GL-A9DC-01A
69318311-55e2-4ba3-a046-97801a9cf7d6	1	KIRP	TCGA-GL-A9DD-01A
e71b325c-82be-44ba-9b5f-473b24796bc0	1	KIRP	TCGA-GL-A9DE-01A
951708d2-150f-4cb5-956b-72abea48a7a7	0	KIRP	TCGA-HE-7128-01A
bcb5cb19-98c3-400e-bf59-e575a0c6cd7c	0	KIRP	TCGA-HE-7129-01A
c3cbb558-954a-46d3-892c-2c714a8efb4b	0	KIRP	TCGA-HE-7130-01A
309d91b7-cad1-4a45-92fe-25f936a90d52	1	KIRP	TCGA-HE-A5NF-01A
3f9f3bbb-abcc-4952-968d-1400ca98db3c	0	KIRP	TCGA-HE-A5NH-01A
85ec5786-6335-43c4-a83c-720222e428c6	1	KIRP	TCGA-HE-A5NI-01A
c2ee68d0-8f95-4e41-bb27-5d9f93942113	0	KIRP	TCGA-HE-A5NJ-01A
09832c7f-19cc-4dcc-baf0-e31bc8db3b2c	1	KIRP	TCGA-HE-A5NK-01A
7c86026b-3c6b-42a0-afbd-b72e50eb1f8f	1	KIRP	TCGA-HE-A5NL-01A
a97b3370-bb34-400d-8288-b538666e478c	1	KIRP	TCGA-IA-A40U-01A
a0257a6e-b06e-4b4d-ba47-867222710afb	1	KIRP	TCGA-IA-A40X-01A
3b34fff0-9649-4d48-8c1c-2825f5b3d76f	0	KIRP	TCGA-IA-A40Y-01A
93fbb9be-593f-49d1-95d6-a2098738b303	1	KIRP	TCGA-IA-A83S-01A
10cbb09e-dc89-4afd-bcb7-6d0409dd0567	1	KIRP	TCGA-IA-A83T-01A
82220410-8954-4589-984c-8f5db76c235c	1	KIRP	TCGA-IA-A83V-01A
2daa68ed-7d54-412f-92cf-0bd7df1d0dd9	0	KIRP	TCGA-IA-A83W-01A
d7eb0631-a882-446e-ab1f-71b260f0c631	2	KIRP	TCGA-IZ-8195-01A
c65255e1-235b-4e6b-88cc-a1a370b10e7d	0	KIRP	TCGA-IZ-8196-01A
d2c4822f-9656-4773-9f2b-bee441d9657b	1	KIRP	TCGA-IZ-A6M8-01A
f0f9e2ca-f7b0-4615-ba9b-e616eace2cdf	0	KIRP	TCGA-IZ-A6M9-01A
f11a2dea-4b53-4fb0-a8c9-b8fc4b12085d	1	KIRP	TCGA-J7-6720-01A
6585c08f-685b-4aed-815b-215640f62d28	0	KIRP	TCGA-J7-8537-01A
5be7a660-3ebd-4b6c-a4f7-2978da6c288c	1	KIRP	TCGA-J7-A8I2-01A
b9ce567f-e82a-4529-bae5-107e1da8d73c	1	KIRP	TCGA-KV-A6GD-01A
7d5bcbf7-37d2-4b21-b508-feddbf3df7f9	1	KIRP	TCGA-KV-A6GE-01A
4d0ec333-ea3d-40f8-a4ee-6cec8bc8093c	0	KIRP	TCGA-KV-A74V-01A
327dee1d-9256-4a36-8460-2a5d64ad3630	0	KIRP	TCGA-MH-A55W-01A
54dbb14a-5a0c-4e0d-ab6e-b122c22c6a2c	1	KIRP	TCGA-MH-A55Z-01A
9a950945-6585-4349-bc2f-125cea919754	1	KIRP	TCGA-MH-A560-01A
5dc9da7f-b10d-47c2-981b-78fa815d21db	0	KIRP	TCGA-MH-A561-01A
c9739703-f3ef-4160-9e91-3d55c37b90be	1	KIRP	TCGA-MH-A562-01A
3cd6ea00-0082-474b-93f9-778b68a0920f	1	KIRP	TCGA-MH-A854-01A
324b90b9-891b-4ba4-9fd7-b264ec8f9a5c	1	KIRP	TCGA-MH-A855-01A
7f5d98b5-c313-4b91-8e91-485b87d11104	1	KIRP	TCGA-MH-A856-01A
f0bcf4c3-47b8-4928-89a4-0498d4b5b5c2	0	KIRP	TCGA-MH-A857-01A
226b5699-3d4f-4752-a41d-e07848061ee8	0	KIRP	TCGA-O9-A75Z-01A
8cf3a0b9-d7e8-413a-8a43-403163d71ea6	1	KIRP	TCGA-P4-A5E6-01A
6a958897-caa5-43a1-9911-4fd9d56490b5	0	KIRP	TCGA-P4-A5E7-01A
49574db5-cd96-4a86-af7b-3ec75480b633	0	KIRP	TCGA-P4-A5E8-01A
bec06564-3d52-4559-9eee-7e9fc0d01c07	1	KIRP	TCGA-P4-A5EA-01A
fcc0d691-9ae7-4ff9-bee4-5bb0f3077d77	0	KIRP	TCGA-P4-A5EB-01A
18ca9705-1a7c-4a3b-b22d-050b71a936ba	1	KIRP	TCGA-P4-A5ED-01A
43319642-6842-4c4a-8b53-1ca10b8a4d38	1	KIRP	TCGA-P4-AAVK-01A
34d9aea3-1e1c-4c9b-be94-2f86b460870c	0	KIRP	TCGA-P4-AAVL-01A
a30588c0-c253-4990-8460-d44f9ad2e413	1	KIRP	TCGA-P4-AAVM-01A
faecdcbb-26af-456b-b65b-6ba78f7083c7	1	KIRP	TCGA-P4-AAVO-01A
b9f6ad74-7de9-4d4a-96f6-88c05999afb7	1	KIRP	TCGA-PJ-A5Z8-01A
4ecaa2a4-2962-4a34-8b3f-520544eab4cd	0	KIRP	TCGA-PJ-A5Z9-01A
6133f5f4-89d8-4b70-a939-70d1de6b49be	1	KIRP	TCGA-Q2-A5QZ-01A
adbc6b56-ea8d-46f8-b1fd-b94544a2b5a3	1	KIRP	TCGA-SX-A71R-01A
2ea25052-d2c4-4384-895a-92d2d04e7223	0	KIRP	TCGA-SX-A71S-01A
26e22825-1ffb-4c0c-8950-69835c9ac5b1	0	KIRP	TCGA-SX-A71U-01A
30e7b8e9-bee5-4f15-8513-7932ecb8a1a4	1	KIRP	TCGA-SX-A71V-01A
fd006d72-df45-47bf-b349-1060c1fcb779	0	KIRP	TCGA-SX-A71W-01A
ee2881c4-1f4b-4cbd-b174-db5ff0d6f3d9	1	KIRP	TCGA-SX-A7SL-01A
232b8a92-33e5-40c8-aba7-219e782d9d99	1	KIRP	TCGA-SX-A7SM-01A
770c899b-a2a7-40ac-b68d-001bb4af26c1	0	KIRP	TCGA-SX-A7SN-01A
5681bf46-da31-43d0-b340-84456abedfa0	1	KIRP	TCGA-SX-A7SO-01A
bdb428ed-94be-46d9-99cd-d728e5698bf5	1	KIRP	TCGA-SX-A7SP-01A
db5ff372-d8a9-4189-93d5-559fac0f2c0a	0	KIRP	TCGA-SX-A7SQ-01A
df4405ca-f9f2-4ca0-8733-60f0185f514b	0	KIRP	TCGA-SX-A7SR-01A
4cbcc738-fe26-42e1-bb47-66f28aaa3e4e	1	KIRP	TCGA-SX-A7SS-01A
3dc6c605-156f-4dee-8bc0-fc5fa1c7d8d5	0	KIRP	TCGA-SX-A7SU-01A
ce8e1f73-069f-4c1b-ba08-febe1e017ea1	0	KIRP	TCGA-UN-AAZ9-01A
13329bf5-4130-4c8d-9560-a5bfc6666817	0	KIRP	TCGA-UZ-A9PJ-01A
4097c290-5097-4241-9f29-0da0012c7409	0	KIRP	TCGA-UZ-A9PK-01A
3f8417c4-b91b-4255-8db8-fd16f922598e	0	KIRP	TCGA-UZ-A9PL-01A
0651740d-4fc4-4789-a56b-97ee3d100611	1	KIRP	TCGA-UZ-A9PM-01A
7544b9cf-772e-45e3-9e81-0b2bcce25f69	0	KIRP	TCGA-UZ-A9PN-01A
136adbd6-a7ee-4fc8-9a2e-bc9f1975a857	1	KIRP	TCGA-UZ-A9PO-01A
17c23261-3f14-4274-a24f-544c511c8fd8	0	KIRP	TCGA-UZ-A9PP-01A
6a4d374b-60e0-49a4-b6b8-37fcc65c7ed4	0	KIRP	TCGA-UZ-A9PQ-01A
da8ab327-d8f9-4805-a0d7-b25f108dcbb0	0	KIRP	TCGA-UZ-A9PR-01A
061a231b-db8b-42bb-b3f1-514c05092871	0	KIRP	TCGA-UZ-A9PS-01A
8b39e70a-4013-4b3c-ae51-e0f1eb039ad4	0	KIRP	TCGA-UZ-A9PU-01A
e13b5361-7142-4319-a06f-6d7f78ee4a4a	0	KIRP	TCGA-UZ-A9PV-01A
2e89b2ec-868b-4b46-991f-4f1003f31507	0	KIRP	TCGA-UZ-A9PX-01A
c2db5b80-2abb-4c46-bd4d-35427ec42fdb	1	KIRP	TCGA-UZ-A9PZ-01A
2b4a36c6-6c12-4725-86cb-a4ab3168303d	1	KIRP	TCGA-UZ-A9Q0-01A
d69f87da-af27-45bc-9bb5-3e80cf8a2fad	1	KIRP	TCGA-UZ-A9Q1-01A
7956b496-2e8b-4c50-a4a4-fdfeca551bf2	0	KIRP	TCGA-V9-A7HT-01A
fb921fc4-c705-4711-b17c-90a8c1e119f9	1	KIRP	TCGA-WN-A9G9-01A
800121a9-d14e-44d9-ba49-09831c73605a	1	KIRP	TCGA-WN-AB4C-01A
a06113d4-f569-437a-98fc-f4fa43c105c8	0	KIRP	TCGA-Y8-A894-01A
9a772a52-ddfc-403d-9924-89f4b1487c3e	1	KIRP	TCGA-Y8-A895-01A
9eb3b20d-9f82-472f-b03d-4b7bd7454a44	1	KIRP	TCGA-Y8-A896-01A
92a0188f-9118-4281-9665-fca4e49e3841	0	KIRP	TCGA-Y8-A897-01A
298b7293-2b09-45c5-9448-d52ec2c47533	1	KIRP	TCGA-Y8-A898-01A
48509321-6db5-4494-b852-51a98dbfaba1	0	KIRP	TCGA-Y8-A8RY-01A
47bf88c0-1273-4c1b-b844-3c95a8521c3b	1	KIRP	TCGA-Y8-A8RZ-01A
8009d56e-8b03-43ee-ad41-f4b4fd3f5af2	0	KIRP	TCGA-Y8-A8S0-01A
ba51cb4f-904d-4a29-bc0b-9f135d16eba3	1	KIRP	TCGA-Y8-A8S1-01A
589a786c-df52-411b-b3f0-a6ef13bb142b	2	LIHC	TCGA-2V-A95S-01A
667aae3b-92ce-493b-b1a3-767a5ac59752	0	LIHC	TCGA-2Y-A9GS-01A
1fd8c530-e1e7-4615-903f-f537f3b4f5af	1	LIHC	TCGA-2Y-A9GT-01A
84ec0481-bb7d-4ed5-ace4-0652c7951deb	1	LIHC	TCGA-2Y-A9GU-01A
10200bd4-d592-4a66-8d04-4a065605259d	1	LIHC	TCGA-2Y-A9GV-01A
88c0e83e-ab5d-47b2-a2d4-7d79ac0fc6d9	1	LIHC	TCGA-2Y-A9GW-01A
a70333fe-8fa4-4403-9ba0-c2fa2bcd7b58	1	LIHC	TCGA-2Y-A9GX-01A
9a5aa879-3b08-4f96-8f34-86d253a723bf	2	LIHC	TCGA-2Y-A9GY-01A
26b5af69-e378-4508-8b7a-6ef5a77354f4	1	LIHC	TCGA-2Y-A9GZ-01A
42977b9a-6bc6-4d88-be20-bccd18079cc7	0	LIHC	TCGA-2Y-A9H0-01A
b0376531-a683-4223-b24f-15660c4b48c3	2	LIHC	TCGA-2Y-A9H1-01A
bae88f2b-77cd-4370-8b19-88b62d7f9b9d	1	LIHC	TCGA-2Y-A9H2-01A
ccdc593c-722b-4b08-8be2-3170bfdf6e58	2	LIHC	TCGA-2Y-A9H3-01A
852a326d-d81f-43df-96d5-256db17f13a4	0	LIHC	TCGA-2Y-A9H4-01A
d6209c40-7d09-4877-8151-072b4c7b4324	1	LIHC	TCGA-2Y-A9H5-01A
4af307e4-e264-4dfa-b1a9-f6616e702b36	0	LIHC	TCGA-2Y-A9H6-01A
1cf999f1-480f-4a87-abb6-ff7e059b85da	0	LIHC	TCGA-2Y-A9H7-01A
3ce3df67-ee48-4065-a2e4-a0b4409c5334	1	LIHC	TCGA-2Y-A9H8-01A
314ef9c1-4e40-41f5-88d5-4a9fe93ffb2d	1	LIHC	TCGA-2Y-A9H9-01A
be0d3357-02c2-4317-8c4e-25e009b7fb1d	1	LIHC	TCGA-2Y-A9HA-01A
f00cceac-b34a-4be2-bf95-6a6640aad263	0	LIHC	TCGA-2Y-A9HB-01A
4b866671-01c0-4476-8c18-b6870724f97e	0	LIHC	TCGA-3K-AAZ8-01A
d75bf376-5eb3-47af-9524-5c8ca9d1961b	1	LIHC	TCGA-4R-AA8I-01A
fe2d6eb5-94f3-4be9-8e8f-9b31b111a1c7	0	LIHC	TCGA-5C-A9VG-01A
21c522af-8d39-4775-976c-67268be77c0f	0	LIHC	TCGA-5C-A9VH-01A
5705feca-3593-4fd6-b664-9a83abeecbc5	0	LIHC	TCGA-5C-AAPD-01A
65f3c871-c6d1-449a-a389-fd5a0db94075	0	LIHC	TCGA-5R-AA1C-01A
3c71072f-4673-4b9f-8ec4-2055b8bfce39	1	LIHC	TCGA-5R-AA1D-01A
42e3572e-58a6-4160-9f64-2ae91ae65eab	1	LIHC	TCGA-5R-AAAM-01A
43cfd75b-efc8-4a01-b329-656edee0caf3	1	LIHC	TCGA-BC-4072-01B
591c2fb2-a95b-41ce-8de2-c163b28297a2	0	LIHC	TCGA-BC-4073-01B
82f90a50-19b9-4ecd-a907-5c6aad34b262	1	LIHC	TCGA-BC-A10Q-01A
c1b01c93-30c3-4225-a43c-41e25f6522ff	1	LIHC	TCGA-BC-A10R-01A
0e3bd19f-966a-4921-b266-0523d1d2a17f	0	LIHC	TCGA-BC-A10S-01A
5a4ac6a7-864a-42be-9e2c-8b45cebb4a74	1	LIHC	TCGA-BC-A10T-01A
ee6630b0-f2bb-40d3-8963-a03cae0eab11	0	LIHC	TCGA-BC-A10U-01A
99354ab5-b1b2-481f-8cff-1467d5509574	0	LIHC	TCGA-BC-A10W-01A
d9171050-e745-443b-9ef9-528084817515	1	LIHC	TCGA-BC-A10X-01A
4c20ae1d-ad19-4424-a62b-622c4fbf4397	0	LIHC	TCGA-BC-A10Y-01A
a98faab0-6c01-4030-b062-966190c104e8	1	LIHC	TCGA-BC-A10Z-01A
2f829673-edc6-4c6f-8b12-8a559b5abe92	1	LIHC	TCGA-BC-A110-01A
3e8f0202-441f-43a9-b40e-ffe527868362	0	LIHC	TCGA-BC-A112-01A
aa45d98a-3429-44f7-a1c1-7b926f11ea68	0	LIHC	TCGA-BC-A216-01A
c35fda58-2581-48c8-9f48-c8758a040460	0	LIHC	TCGA-BC-A217-01A
fa3d68e2-a332-44c4-95b3-9862460700f4	1	LIHC	TCGA-BC-A3KF-01A
084650b9-22f5-4a9b-9e3c-99f1d94648f9	0	LIHC	TCGA-BC-A3KG-01A
9bc596cf-6b4f-4dc5-aa97-3e083ce4ee56	2	LIHC	TCGA-BC-A5W4-01A
6ff61549-59da-468e-8ec3-a48bb246343e	2	LIHC	TCGA-BC-A69H-01A
01f3db07-bc6f-4590-ba18-585c6de9bb47	0	LIHC	TCGA-BC-A69I-01A
88ede9ad-1d61-4627-90ca-09354e357fc3	1	LIHC	TCGA-BC-A8YO-01A
378e5ab6-8bb5-476f-95a4-603ea88b8891	0	LIHC	TCGA-BD-A2L6-01A
19a6cc37-2368-49fc-b85e-d5c49d6f75c6	0	LIHC	TCGA-BD-A3EP-01A
98236966-67d8-48fa-993e-2322dec2d727	1	LIHC	TCGA-BD-A3ER-01A
e895e8f5-5a01-4c76-8e8b-4590a518883b	2	LIHC	TCGA-BW-A5NO-01A
535c9997-c779-46fd-a901-641ffaecaeda	2	LIHC	TCGA-BW-A5NP-01A
9e8cc110-0055-42d0-956e-f3acc0672536	2	LIHC	TCGA-BW-A5NQ-01A
c0949abf-b0e4-47e0-a88a-5a5cdaed35ad	0	LIHC	TCGA-CC-5258-01A
4c33dab8-b610-4b80-9920-e213eb55e497	2	LIHC	TCGA-CC-5259-01A
3228e867-62c1-4cde-b356-ccf6d10e9f5c	0	LIHC	TCGA-CC-5260-01A
9efc31ee-aa67-44bf-83d2-6bc73ab2e46a	0	LIHC	TCGA-CC-5261-01A
c74947ce-d583-4f74-bc1d-186eef4aa049	2	LIHC	TCGA-CC-5262-01A
24be686d-aa56-4127-a6f0-78486fc2b5f5	0	LIHC	TCGA-CC-5263-01A
3c72642a-39b3-400f-8a82-e78d9b719c5a	0	LIHC	TCGA-CC-5264-01A
cefb176a-d85d-473f-b5f7-b6acf093e3e6	2	LIHC	TCGA-CC-A123-01A
3bd88c37-4801-41ad-b081-dd97b5b169a6	2	LIHC	TCGA-CC-A1HT-01A
d34e8f7d-bdb0-41e6-9b28-d50189d68cda	2	LIHC	TCGA-CC-A3M9-01A
7fbb4a93-416c-48f0-b7ae-be386f53b432	0	LIHC	TCGA-CC-A3MA-01A
aec6bc62-ea9b-46e8-9f88-94b5b78e3459	1	LIHC	TCGA-CC-A3MB-01A
dc6cd76f-264e-4d81-b2f7-79ee929df793	1	LIHC	TCGA-CC-A3MC-01A
c6fcc7f5-5c03-40f0-b23b-5b16793ec5bd	0	LIHC	TCGA-CC-A5UC-01A
319353a7-4e5b-4d02-87fc-9fb5938ff427	0	LIHC	TCGA-CC-A5UD-01A
5f56e38c-4e39-4249-89a3-8490dc888912	0	LIHC	TCGA-CC-A5UE-01A
dbaf71fe-7706-431e-9192-f214f7eeae80	2	LIHC	TCGA-CC-A7IE-01A
a9f186b2-dbc6-4ae8-92ae-a14637e5ca7f	1	LIHC	TCGA-CC-A7IF-01A
a91f7ed6-647b-49e5-bef7-891c9f2e0609	2	LIHC	TCGA-CC-A7IG-01A
a297a49e-3da6-48fe-ba5f-7358ac417aef	1	LIHC	TCGA-CC-A7IH-01A
8cb21a7f-31b5-45fc-bbd7-d4d0649b25e8	2	LIHC	TCGA-CC-A7II-01A
f7deb994-a7cb-4f87-89bc-8c110d1ad643	2	LIHC	TCGA-CC-A7IJ-01A
0fa605f2-c681-40e7-a068-6026032a50c4	0	LIHC	TCGA-CC-A7IK-01A
63837ea6-01a3-451f-ad4a-27eb8a870bb7	0	LIHC	TCGA-CC-A7IL-01A
bbca60ab-94dd-418d-b52e-196ce1e9f361	0	LIHC	TCGA-CC-A8HS-01A
cd8fb262-0e90-466b-a6d5-a0e35cf0ca50	0	LIHC	TCGA-CC-A8HT-01A
b6d22020-f7bf-4499-834d-fe2d217a36b7	2	LIHC	TCGA-CC-A8HU-01A
5387cab3-1d32-4e97-b087-58dd12877623	0	LIHC	TCGA-CC-A8HV-01A
f29b6d1e-de70-41d0-8bb7-a24d8bf53407	1	LIHC	TCGA-CC-A9FS-01A
d071ae64-e827-426b-a9f7-23d74b73561c	2	LIHC	TCGA-CC-A9FU-01A
73d2daab-f316-412b-9c41-568288560496	1	LIHC	TCGA-CC-A9FV-01A
3b271de2-b5c0-4e27-b173-2315af6f4426	0	LIHC	TCGA-CC-A9FW-01A
49ff6102-c413-43e8-8ea8-54cda1e5201c	1	LIHC	TCGA-DD-A113-01A
68592929-ca3c-47ec-a17a-cf86edbbe6f5	0	LIHC	TCGA-DD-A114-01A
a54a96a9-e56b-4135-9396-c9cadf74ec50	1	LIHC	TCGA-DD-A115-01A
baa13d6d-5d3e-4950-be87-e69907c326b2	2	LIHC	TCGA-DD-A116-01A
ddf5ba12-3a89-47d0-964e-4ea1773d7c43	1	LIHC	TCGA-DD-A118-01A
68f47b93-46c9-407c-993d-3c5b99b8f59b	2	LIHC	TCGA-DD-A119-01A
f11fdba3-1812-417d-8235-c169b3263141	1	LIHC	TCGA-DD-A11A-01A
6f345771-56f8-4090-b608-2c10df354f6c	1	LIHC	TCGA-DD-A11B-01A
36a626db-93d5-4947-8c63-160d86762802	1	LIHC	TCGA-DD-A11C-01A
eabbb9d9-e626-4fa5-ac58-16222a649b59	1	LIHC	TCGA-DD-A11D-01A
8e0f97f9-eb32-48a0-9b3a-8820d236ef51	1	LIHC	TCGA-DD-A1EA-01A
2da55604-bde2-42cb-a896-92c246aa30bb	1	LIHC	TCGA-DD-A1EB-01A
d6903343-3f93-41b1-b19e-923ea016caa2	1	LIHC	TCGA-DD-A1EC-01A
1e2a9dff-d7d2-45f2-91b4-a69f2e626940	0	LIHC	TCGA-DD-A1ED-01A
5680529f-4197-41ce-8516-89ed9f136e0c	1	LIHC	TCGA-DD-A1EE-01A
c720fbdc-8403-41cc-b693-c4dc0cc80a56	0	LIHC	TCGA-DD-A1EF-01A
7764381b-66ae-4a79-9def-dd751dd5541a	2	LIHC	TCGA-DD-A1EG-01A
8d6a2663-b43c-4d73-ab0e-b234113797fe	0	LIHC	TCGA-DD-A1EH-01A
338baf24-d3ad-437e-917d-2a1de82e4d80	0	LIHC	TCGA-DD-A1EI-01A
8c3d614c-0565-46e6-b041-74bcd1dc8b3d	2	LIHC	TCGA-DD-A1EJ-01A
a73c1892-9bb9-41da-a2f4-74beba727498	1	LIHC	TCGA-DD-A1EK-01A
e890e2bb-e39c-49cd-b8ff-2b844f54e5c1	0	LIHC	TCGA-DD-A1EL-01A
cc7501ed-dac3-4d28-bd16-9813cc55acd8	2	LIHC	TCGA-DD-A39V-01A
68b373fc-0909-4d44-a1d1-549b5e494001	1	LIHC	TCGA-DD-A39W-01A
969ad376-3c22-4c8c-bb27-c026c90085ef	2	LIHC	TCGA-DD-A39X-01A
a2c2c8a5-6841-440c-81db-771faaf8bf13	2	LIHC	TCGA-DD-A39Y-01A
23787197-0824-4f0a-bfce-68b533309eae	2	LIHC	TCGA-DD-A39Z-01A
e8ddca2e-4495-4082-942e-955970f0384a	0	LIHC	TCGA-DD-A3A1-01A
7dce9ce8-0f11-4b8e-a906-1cae3034147b	1	LIHC	TCGA-DD-A3A2-01A
5f67afe8-3ddf-40ac-adb1-34544e0c4c2b	2	LIHC	TCGA-DD-A3A3-01A
e2267777-b769-4735-b211-f6c7bd19c93c	1	LIHC	TCGA-DD-A3A4-01A
3dea0bb1-04cc-4993-bc7f-c4563410696b	0	LIHC	TCGA-DD-A3A5-01A
1aebdeb0-110e-4c0d-8798-5881af938374	1	LIHC	TCGA-DD-A3A6-01A
dcac217f-387b-4ba3-88d8-1ebda3bdcdee	2	LIHC	TCGA-DD-A3A7-01A
36f95564-546f-484f-a58a-7126b04b2a51	0	LIHC	TCGA-DD-A3A8-01A
4a151211-d4d9-45b8-9ef8-415689704568	2	LIHC	TCGA-DD-A3A9-01A
c3413264-49a1-4968-8acd-43d463b4250f	1	LIHC	TCGA-DD-A4NA-01A
2ac9ffae-75ce-43f3-800e-76e3a18cac9d	1	LIHC	TCGA-DD-A4NB-01A
670feb21-7910-4b76-8ac4-29edb2772542	1	LIHC	TCGA-DD-A4ND-01A
343c1c77-9179-4e0f-b77d-6c57da7b3141	1	LIHC	TCGA-DD-A4NE-01A
668216b5-c599-4c7b-b061-874530a01116	1	LIHC	TCGA-DD-A4NF-01A
2a855bbb-80f9-413f-aa81-fc9538a0194d	1	LIHC	TCGA-DD-A4NG-01A
21d7635f-6f69-41e8-9275-c1e565ca154b	0	LIHC	TCGA-DD-A4NH-01A
9425cb99-3612-46ab-88c6-a1f7de7cbbfd	1	LIHC	TCGA-DD-A4NI-01A
ef38fae2-7ace-444a-b1be-3529a48d3169	1	LIHC	TCGA-DD-A4NJ-01A
59b6783e-c328-4bf5-86c4-34955a75e7fc	1	LIHC	TCGA-DD-A4NK-01A
b44af651-9862-4602-8582-e88e113d73fd	1	LIHC	TCGA-DD-A4NL-01A
d8033e68-212a-4296-895c-39ea5440570b	2	LIHC	TCGA-DD-A4NN-01A
8f7e7a9d-df97-4e37-91a1-165ec44f7a13	0	LIHC	TCGA-DD-A4NO-01A
637d4348-c79a-46ab-9865-811e7dc1edb9	0	LIHC	TCGA-DD-A4NP-01A
98c4d06e-8d10-466e-bfb8-b65d63e7a0bc	1	LIHC	TCGA-DD-A4NQ-01A
487ae88a-ddb3-4ce0-b394-fe12a1c1a153	0	LIHC	TCGA-DD-A4NR-01A
a3bf3a1f-95b4-406b-af56-651a4531f6f5	1	LIHC	TCGA-DD-A4NS-01A
977e46eb-799f-464c-9e0b-d762590ae20c	1	LIHC	TCGA-DD-A4NV-01A
477ad562-2728-4499-a3cf-ac009624744f	1	LIHC	TCGA-DD-A73A-01A
d30c289a-b082-4567-943f-76fd388ddda5	1	LIHC	TCGA-DD-A73B-01A
211a2da9-aead-4265-bf8e-7181882df65f	1	LIHC	TCGA-DD-A73C-01A
d083a68f-f1d2-4179-8461-fb85df9c7417	1	LIHC	TCGA-DD-A73D-01A
aef659a2-8e9b-4a26-a233-5080e086476e	0	LIHC	TCGA-DD-A73E-01A
b94430c5-e8f2-48ab-897c-80e5a139fc71	1	LIHC	TCGA-DD-A73F-01A
780b5bd5-cf81-445a-8ef0-df0cdd47cb20	2	LIHC	TCGA-DD-A73G-01A
ce1eb611-8d2d-492a-979e-4fd831ba3edd	0	LIHC	TCGA-DD-AA3A-01A
7181a386-9bee-4fda-b0f8-8c2970b7f875	2	LIHC	TCGA-DD-AAC8-01A
17a31318-20ac-4d02-930d-91f74d9f3bd2	0	LIHC	TCGA-DD-AAC9-01A
7a8a79d1-4ac3-4dde-a4ee-e2a1cc7b4752	1	LIHC	TCGA-DD-AACA-01A
605147c1-0ad4-4847-90f8-eab79cc2685e	2	LIHC	TCGA-DD-AACB-01A
efa7f526-f90f-4add-91e0-c945f13d2855	0	LIHC	TCGA-DD-AACC-01A
ba3e7d51-1f62-4e11-9672-46e7451dd6a6	2	LIHC	TCGA-DD-AACD-01A
519cf9eb-f4be-49d4-aa55-bb52a5bf6a70	1	LIHC	TCGA-DD-AACE-01A
f59ba8d3-2dce-4baf-a06a-abcceddf0d74	0	LIHC	TCGA-DD-AACF-01A
8468800e-8827-4966-9dfc-4cfe80f83309	2	LIHC	TCGA-DD-AACG-01A
bf5ffa0c-f876-426e-91aa-4a6486781a76	0	LIHC	TCGA-DD-AACH-01A
48cd316b-cf60-4a35-b771-ab1bd61a2946	2	LIHC	TCGA-DD-AACI-01A
787094b7-966d-4f01-a16e-c2543dea6137	2	LIHC	TCGA-DD-AACJ-01A
668ac5ce-7b02-4edb-beb3-a376be9dff35	0	LIHC	TCGA-DD-AACK-01A
20971c13-990e-4fe2-bf9a-b5c4c4dfd243	2	LIHC	TCGA-DD-AACL-01A
a0f39d3d-bf2f-4e4e-82c7-b6bdb45ee0d4	0	LIHC	TCGA-DD-AACN-01A
9c518c2a-0e4b-46ba-919a-471b7a7d8291	2	LIHC	TCGA-DD-AACO-01A
dcfa6a2e-89eb-4ff9-9c7d-82c17e9f9434	2	LIHC	TCGA-DD-AACP-01A
2ad22f49-8fe9-409b-9f6e-791c9734818f	0	LIHC	TCGA-DD-AACQ-01A
f1db8c7f-ecb8-44e6-8e27-6e19c991b71d	1	LIHC	TCGA-DD-AACS-01A
994bca8c-9e20-4767-8061-65d69c1fc2f9	1	LIHC	TCGA-DD-AACT-01A
80c529cd-1b5f-41fb-967a-83159ce89adf	0	LIHC	TCGA-DD-AACU-01A
20cdb81e-e591-464b-abe6-7e0052f6a2ad	1	LIHC	TCGA-DD-AACV-01A
121e00bd-0a46-47b1-b198-e2d915be1b38	0	LIHC	TCGA-DD-AACW-01A
6a59e106-8546-43e1-a7d2-e9dc61fd7d07	1	LIHC	TCGA-DD-AACX-01A
28166b76-8e76-40fd-9d07-58cf0c6e2260	0	LIHC	TCGA-DD-AACY-01A
5484b1b0-0030-492c-84e2-85b8e9e1575f	0	LIHC	TCGA-DD-AACZ-01A
ae1fdbad-7c88-433c-88ba-5d227cd910cc	0	LIHC	TCGA-DD-AAD0-01A
40cab716-9d0b-4681-a0b7-559a64a0f9a8	0	LIHC	TCGA-DD-AAD1-01A
4f5026c0-fe23-4fec-aac1-89d48e6dda3b	1	LIHC	TCGA-DD-AAD2-01A
db2763de-529d-4d34-a69a-f0064ec16251	1	LIHC	TCGA-DD-AAD3-01A
4b557475-7aa4-4a0b-a34a-b712534bd361	2	LIHC	TCGA-DD-AAD5-01A
3dec1e4c-b65e-41fc-b753-d0871ed105f4	1	LIHC	TCGA-DD-AAD6-01A
15f799a2-6c36-42ba-91e6-55347de05f67	0	LIHC	TCGA-DD-AAD8-01A
f479a7e1-2429-419c-81b1-c9bc7fd68e74	0	LIHC	TCGA-DD-AADA-01A
6e9d3bac-b2cd-4d55-9b53-a86702da53b7	0	LIHC	TCGA-DD-AADB-01A
7543ff06-2c93-4a35-b5b4-e6b672c54949	0	LIHC	TCGA-DD-AADC-01A
e627d869-0da6-4756-86be-c356b20d4e5d	1	LIHC	TCGA-DD-AADD-01A
5c57b82a-e94f-43e2-a281-f5b2c5d030c4	0	LIHC	TCGA-DD-AADF-01A
9b8c4204-9ba2-425a-a99f-3600e95adac2	1	LIHC	TCGA-DD-AADG-01A
b8e4d971-c53b-4df2-8cb3-d1cc99cc10fc	2	LIHC	TCGA-DD-AADI-01A
6519c9c4-daf3-47cc-9091-4d48dbe50aee	0	LIHC	TCGA-DD-AADJ-01A
d2a3772e-e868-43f9-a019-ff8a3a3b803c	0	LIHC	TCGA-DD-AADK-01A
066e2c47-a8b9-4f3b-8c8e-c3c9dd232e8c	1	LIHC	TCGA-DD-AADL-01A
2892fde6-af13-4c92-8397-26691f47d149	2	LIHC	TCGA-DD-AADM-01A
d036e43a-be4d-41ff-a17a-535436c8aa5e	2	LIHC	TCGA-DD-AADN-01A
09493775-d25b-4666-add3-0e50ad0aa5ca	2	LIHC	TCGA-DD-AADO-01A
284b035e-c687-49f8-beec-e64c28297a71	0	LIHC	TCGA-DD-AADP-01A
205f838b-5ff5-4afd-af8b-170ab331a6e0	0	LIHC	TCGA-DD-AADQ-01A
07f25bbe-3cff-4006-ab12-09bf5eccee39	0	LIHC	TCGA-DD-AADR-01A
01e78615-86d2-4466-abf7-2c8c81929192	2	LIHC	TCGA-DD-AADS-01A
55a9a087-de28-4955-aeb0-32e444840887	0	LIHC	TCGA-DD-AADU-01A
e942f109-f9cf-4ae0-b460-bd831fff7c85	1	LIHC	TCGA-DD-AADV-01A
bade3625-b2bf-464d-a0f5-f080da30d5e2	1	LIHC	TCGA-DD-AADW-01A
18c4de42-b42e-44d6-90fc-f4130a2f76d6	0	LIHC	TCGA-DD-AADY-01A
1d280cb7-d974-4c88-a79d-629fa655617d	2	LIHC	TCGA-DD-AAE0-01A
689cf721-335a-424d-a4d3-ded91c28c95b	1	LIHC	TCGA-DD-AAE1-01A
6dd4e6c6-db0c-47be-ab00-883418a57f67	1	LIHC	TCGA-DD-AAE2-01A
b2f93858-e296-41c5-a26c-6b33da018516	0	LIHC	TCGA-DD-AAE3-01A
801d8407-fe06-4d42-b4fc-1f160450fe3e	2	LIHC	TCGA-DD-AAE4-01A
63fe8b2c-344c-4e55-8a58-fda5cb0bfcad	0	LIHC	TCGA-DD-AAE6-01A
1b29faad-6183-4814-b3ab-7c770fcd434f	1	LIHC	TCGA-DD-AAE7-01A
2fd5544d-fb75-4abe-a984-c9ecc92e057c	0	LIHC	TCGA-DD-AAE9-01A
362a44e7-23c5-4571-bfa7-9feb9c0676cb	0	LIHC	TCGA-DD-AAEA-01A
fc122ee0-96f1-436a-96fa-51181f6b52b8	0	LIHC	TCGA-DD-AAEB-01A
20e259e5-b6fa-4dc3-ae66-0ea86cb368e2	2	LIHC	TCGA-DD-AAED-01A
375535ed-f1b3-4e27-a2b7-f04e71573547	0	LIHC	TCGA-DD-AAEE-01A
c509b6bc-6dfd-40fa-a62a-3cee03fe10e7	0	LIHC	TCGA-DD-AAEG-01A
c13f32f6-624f-4e22-ab27-e6bf964d97dc	1	LIHC	TCGA-DD-AAEH-01A
bb0bcb0a-a168-47ee-9e9e-43126de9ddc0	1	LIHC	TCGA-DD-AAEI-01A
90fca208-cdd6-4a29-85ee-f1e27fe4a536	1	LIHC	TCGA-DD-AAEK-01A
824883a7-332d-4b83-b26a-ae2f010f1b2c	0	LIHC	TCGA-DD-AAVP-01A
51558627-c966-4c30-89cd-eb07c9aa0ad8	0	LIHC	TCGA-DD-AAVQ-01A
6f416b46-7f37-41a7-b05b-7ec283128a52	0	LIHC	TCGA-DD-AAVR-01A
957bae08-77b1-4644-845e-59ecbe754d4e	0	LIHC	TCGA-DD-AAVS-01A
d439f900-4645-4a19-a8c8-d06d1b36d437	2	LIHC	TCGA-DD-AAVU-01A
bd5f3e45-95bf-4c11-8a86-f844826e7567	0	LIHC	TCGA-DD-AAVV-01A
da846f66-14d2-4ddc-bbcc-464a2f73158f	1	LIHC	TCGA-DD-AAVW-01A
3124e409-cb8e-4f86-88a4-2a5350063b75	0	LIHC	TCGA-DD-AAVX-01A
8e623406-ff29-4618-b1a8-f7428cb699ba	0	LIHC	TCGA-DD-AAVY-01A
a7f98bcd-138e-442b-a376-bacae24bfd38	0	LIHC	TCGA-DD-AAVZ-01A
c2f98ae1-e9b8-4694-9e97-1417c4965d25	1	LIHC	TCGA-DD-AAW0-01A
16ef350a-4e99-4090-9bd7-0f254921ad4e	1	LIHC	TCGA-DD-AAW1-01A
cda40981-57da-4e17-bfee-a67df6a3ff8f	1	LIHC	TCGA-DD-AAW2-01A
004660a1-aaed-4619-87a0-e8260f09128a	1	LIHC	TCGA-DD-AAW3-01A
f28e56d2-f0ab-4b09-8a96-790eee7b9188	0	LIHC	TCGA-ED-A459-01A
5df16b1f-865c-463a-b08c-2f4940d575e6	1	LIHC	TCGA-ED-A4XI-01A
a01e6a86-42f4-44a8-973e-f943496e41dd	0	LIHC	TCGA-ED-A5KG-01A
6f52e7fd-3b68-4af0-b0b2-f175b4ad9d84	0	LIHC	TCGA-ED-A627-01A
592b8082-36cb-4a49-8dd8-bd759d4368ab	0	LIHC	TCGA-ED-A66X-01A
a87f6cfa-c84d-4118-b4ce-e41f11414fbb	0	LIHC	TCGA-ED-A66Y-01A
6f3c1106-38a8-419a-8379-03b747cbd0e1	0	LIHC	TCGA-ED-A7PX-01A
c1514f35-b82e-4513-b5e4-da0e2c394f5e	2	LIHC	TCGA-ED-A7PY-01A
a07278f6-48e1-4ebf-9e86-9d69f2e63015	0	LIHC	TCGA-ED-A7PZ-01A
3556088c-b627-410f-b084-c4d2d112fb08	0	LIHC	TCGA-ED-A7XO-01A
2336fdaa-a0d0-41e0-ac6c-d70abd2ff100	0	LIHC	TCGA-ED-A7XP-01A
eb2f4af2-d578-4f55-8171-873d89466aae	0	LIHC	TCGA-ED-A82E-01A
cd987405-b173-415d-a647-6bc8bf619233	0	LIHC	TCGA-ED-A8O5-01A
6b14ccfe-f62a-4d48-9dd4-5b4f92aefe8b	2	LIHC	TCGA-ED-A8O6-01A
10329ee7-b763-4286-99ff-b61469d8593e	0	LIHC	TCGA-ED-A97K-01A
67fb02d9-14ab-4755-9227-b8060b9d6c89	1	LIHC	TCGA-EP-A12J-01A
33ad19a7-8fd0-466b-9a42-0143908e71e0	1	LIHC	TCGA-EP-A26S-01A
a6b0c46d-aad5-42f7-949b-74240543851c	2	LIHC	TCGA-EP-A2KA-01A
f9a13527-a00a-46f6-98c9-61171d2a8f89	2	LIHC	TCGA-EP-A2KB-01A
59626020-ff6d-4c42-b0c1-4122dac9cad6	0	LIHC	TCGA-EP-A2KC-01A
7b3650f0-3052-46b5-a168-c514a5b35f76	0	LIHC	TCGA-EP-A3JL-01A
a476bbd0-b5c4-455b-a631-6ebe80ebde25	0	LIHC	TCGA-EP-A3RK-01A
58c38bc3-7f09-4311-bdcf-6fd857a38464	2	LIHC	TCGA-ES-A2HS-01A
14a222eb-344f-47c7-aca5-7ebd3f86de11	2	LIHC	TCGA-ES-A2HT-01A
67001028-e852-4281-b683-ed88e963fc5b	1	LIHC	TCGA-FV-A23B-01A
c59ab9ca-fd94-4118-9c60-0971c44afd3c	2	LIHC	TCGA-FV-A2QQ-01A
14d9fb1a-c0a1-4380-8309-af94517e05a6	0	LIHC	TCGA-FV-A2QR-01A
46673b97-716e-413d-9f7c-db25fe4e14c8	2	LIHC	TCGA-FV-A3I0-01A
aac53f22-91ac-442f-8545-28525a6a0952	0	LIHC	TCGA-FV-A3I1-01A
9643bccf-28dd-448b-b8ae-e6b938563085	0	LIHC	TCGA-FV-A3R2-01A
4ba3dbfd-239e-4dfc-a785-15e28d4ee116	1	LIHC	TCGA-FV-A3R3-01A
b2770335-037a-4366-ae35-b7b8d0f9e3b6	2	LIHC	TCGA-FV-A495-01A
7d15550e-9212-4990-8f1c-64c04d3f07b5	0	LIHC	TCGA-FV-A496-01A
e607e991-1883-4084-a712-5d4d4f612f28	2	LIHC	TCGA-FV-A4ZP-01A
938c0c71-6ef3-4672-a5eb-e6f3700f41b6	0	LIHC	TCGA-FV-A4ZQ-01A
572b9390-d8ad-4e16-9018-9f4baa968f14	2	LIHC	TCGA-G3-A25S-01A
5035df22-671e-4d06-b6ce-34497ed9e59f	2	LIHC	TCGA-G3-A25T-01A
2739359e-e77b-4a36-ab78-8d66c9e7ae93	1	LIHC	TCGA-G3-A25U-01A
360e019d-258f-4b15-a43e-085840f38fa0	0	LIHC	TCGA-G3-A25V-01A
a3e8a207-485f-4edd-8aeb-23363f460073	2	LIHC	TCGA-G3-A25X-01A
3d7d2948-a228-4f94-90de-c2e827c237a7	0	LIHC	TCGA-G3-A25Y-01A
8b0b3f40-9727-4464-8cfc-5aab17554c1f	0	LIHC	TCGA-G3-A25Z-01A
fa5fb5cb-ba08-47fa-bac2-b262a45c6e57	0	LIHC	TCGA-G3-A3CG-01A
b3717f6a-433d-454d-8400-4c58f685e364	1	LIHC	TCGA-G3-A3CH-01A
b83acef5-3dca-4e9f-a70b-a9d75b4fc018	1	LIHC	TCGA-G3-A3CI-01A
0e6d8d2f-0ad7-4545-b7ad-c91ff6f1fc87	2	LIHC	TCGA-G3-A3CJ-01A
2a573625-1e56-4cf0-8634-998462342ce8	0	LIHC	TCGA-G3-A3CK-01A
ec02e5ae-f168-4a09-9785-7d49fde6420a	0	LIHC	TCGA-G3-A5SI-01A
8457a290-7466-4c1a-b367-79ecaebc0d92	0	LIHC	TCGA-G3-A5SJ-01A
30d277b4-9cc8-482c-ad5a-54d2aef457d4	1	LIHC	TCGA-G3-A5SK-01A
3aa4bfbc-1798-419c-8d63-ad69c2248bcf	1	LIHC	TCGA-G3-A5SL-01A
8460ae05-7d6b-46cd-8ed1-5cbd91219a7c	1	LIHC	TCGA-G3-A5SM-01A
a7d14267-8f2a-4276-a0c2-80eb4c03f8c5	1	LIHC	TCGA-G3-A6UC-01A
ec3792fc-8951-45e6-b978-152247daafa2	0	LIHC	TCGA-G3-A7M5-01A
3363a563-5e28-4740-ae2e-78691ffdc62a	0	LIHC	TCGA-G3-A7M6-01A
a7517138-b3d2-4c6e-b007-0f1eba20f463	0	LIHC	TCGA-G3-A7M7-01A
e8538ccb-33e3-48c8-8e20-3ef6c044bcb6	1	LIHC	TCGA-G3-A7M8-01A
68a6cf5d-7eb9-4436-bf11-eed01bd3a626	0	LIHC	TCGA-G3-A7M9-01A
24cbb03e-0021-4cde-8174-f00976d8665d	2	LIHC	TCGA-G3-AAUZ-01A
7bef51cf-01d6-40e5-9035-c6e7e4948e42	2	LIHC	TCGA-G3-AAV0-01A
774890d7-556a-4c27-a8fa-4e4aa82dd6b6	1	LIHC	TCGA-G3-AAV1-01A
9e402cd7-50d8-4302-a7ee-821865a93d64	0	LIHC	TCGA-G3-AAV2-01A
d1259e19-b040-47a2-9d88-5ae441bc59ca	0	LIHC	TCGA-G3-AAV3-01A
dad4d80c-0c46-4e06-b82f-4bb9433d8fe6	0	LIHC	TCGA-G3-AAV4-01A
e34f1ddf-8282-4a1c-8850-f62de543f449	2	LIHC	TCGA-G3-AAV5-01A
c390a6f7-60de-4f34-aaa0-f086aa416176	2	LIHC	TCGA-G3-AAV6-01A
e4d6ffca-ddae-43a3-9184-ed1f22c25c35	0	LIHC	TCGA-G3-AAV7-01A
d4b5c043-c1fa-4383-8604-0739d6586086	0	LIHC	TCGA-GJ-A3OU-01A
5f0bfb2a-f34c-4ac9-b63d-54945d7aaad2	0	LIHC	TCGA-GJ-A6C0-01A
d8ea2373-6fcd-4dd3-9d68-99fb626c2e98	0	LIHC	TCGA-GJ-A9DB-01A
a2a4648d-5f26-4f81-b9a5-52622dd30e1d	1	LIHC	TCGA-HP-A5MZ-01A
3e4bcad0-27a4-4b76-87d0-3a4cbc1f603d	0	LIHC	TCGA-HP-A5N0-01A
5a7a3c34-3400-4541-9a6c-53802f41fb63	1	LIHC	TCGA-K7-A5RF-01A
72167dd0-cbad-44ff-a858-cc2a085c6a55	1	LIHC	TCGA-K7-A5RG-01A
9466cbd1-a868-4279-844f-c689b3bb505c	0	LIHC	TCGA-K7-A6G5-01A
67deecab-3c90-47aa-8794-dabd6eb4a82f	0	LIHC	TCGA-K7-AAU7-01A
bc1a383a-209c-4701-9c25-11a018543608	0	LIHC	TCGA-KR-A7K0-01A
c15cb697-7818-404a-a7ec-3f82ec3b1c15	2	LIHC	TCGA-KR-A7K2-01A
bbbc4bdf-fe79-4424-88e2-41cc11ec37d1	2	LIHC	TCGA-KR-A7K7-01A
c5ede406-5131-478e-9737-362fcebc5784	0	LIHC	TCGA-KR-A7K8-01A
557b709b-a277-4bc4-8c9d-dadc6d3fa15a	0	LIHC	TCGA-LG-A6GG-01A
dcd080af-966f-4c94-b417-76bc2399daec	1	LIHC	TCGA-LG-A9QC-01A
14a9a16a-05b9-464e-8608-a46edf999d41	0	LIHC	TCGA-LG-A9QD-01A
fc313a90-2f97-4efb-bcac-58ac57dec3a1	2	LIHC	TCGA-MI-A75C-01A
a853a477-de1b-4eee-ab9e-c7105c51e3ce	0	LIHC	TCGA-MI-A75E-01A
4a630650-e3ee-4b38-89d2-4bd9af19df39	2	LIHC	TCGA-MI-A75G-01A
0ff4fb1a-59af-43c2-a635-9675567d948c	2	LIHC	TCGA-MI-A75H-01A
1d8d6a83-b7b2-4dde-ab0c-4cf021ebde6f	0	LIHC	TCGA-MI-A75I-01A
bfc6eedc-80f8-4e8f-884c-7b840949c417	1	LIHC	TCGA-MR-A520-01A
9f6720a3-9dac-4e61-9c49-58638a93d8e6	1	LIHC	TCGA-MR-A8JO-01A
21c53908-0d7c-4afd-a3ae-6527b8db15c7	1	LIHC	TCGA-NI-A4U2-01A
0e5f4da6-794c-4b1a-91b4-e115dfc1e53c	1	LIHC	TCGA-NI-A8LF-01A
d1875048-d8f0-425b-9728-398c379e403e	0	LIHC	TCGA-O8-A75V-01A
792acd0a-60ef-4e4f-8e4a-07e552793438	0	LIHC	TCGA-PD-A5DF-01A
70135ee9-90ab-4ecb-9723-99de6c161573	1	LIHC	TCGA-QA-A7B7-01A
40fb1c08-61c4-4390-a067-474303f9ab94	0	LIHC	TCGA-RC-A6M3-01A
72d8c5fc-140d-463e-ad56-096e00059213	1	LIHC	TCGA-RC-A6M4-01A
fcbe3837-0609-4b3e-811e-1d752ef6a86e	1	LIHC	TCGA-RC-A6M5-01A
1f1b0eeb-04a5-4b3c-9531-fa54032139a2	0	LIHC	TCGA-RC-A6M6-01A
74357543-4a80-45be-a522-f4514566e0ed	0	LIHC	TCGA-RC-A7S9-01A
28d76e52-e5e2-411a-933a-6095b8f01372	1	LIHC	TCGA-RC-A7SB-01A
2a8cdf68-d882-4c99-9fb1-158f7e909d16	1	LIHC	TCGA-RC-A7SF-01A
5bc6ecf8-ad61-4fac-80f8-bf33cfe77f36	0	LIHC	TCGA-RC-A7SH-01A
4499083b-1328-4ffb-9aed-dd168374016f	0	LIHC	TCGA-RC-A7SK-01A
652b6763-f905-4cb4-8008-0531581f7f3e	2	LIHC	TCGA-RG-A7D4-01A
68a821a3-a261-4044-94f4-9e7e95503925	0	LIHC	TCGA-T1-A6J8-01A
fbc1e117-f8fb-4730-bfe5-2f82ed4bd403	2	LIHC	TCGA-UB-A7MA-01A
35b2529f-d21d-4ce7-a10f-90a287b8ed52	0	LIHC	TCGA-UB-A7MB-01A
0a705d6e-9eea-49e3-8084-d64c17cb4847	0	LIHC	TCGA-UB-A7MC-01A
93590b8a-2f1b-4a0c-b9e8-b87721c62b0e	0	LIHC	TCGA-UB-A7MD-01A
0b37afe2-af6c-47ff-b16e-c53c2bc02b0e	0	LIHC	TCGA-UB-A7ME-01A
c62ba7b0-1fec-4401-9830-0ef6c82b948f	0	LIHC	TCGA-UB-A7MF-01A
a799d286-cfff-40cb-99aa-250637383ca7	1	LIHC	TCGA-UB-AA0U-01A
6bd66edc-c902-4bc1-9b29-1d88e671f07e	1	LIHC	TCGA-UB-AA0V-01A
33aaeacb-0eab-451e-84b6-5b01e88da778	1	LIHC	TCGA-WJ-A86L-01A
006dce7d-d325-4f9d-bb27-5d8357fa4ce1	0	LIHC	TCGA-WQ-A9G7-01A
fb2ee0da-1bbe-4f61-8a38-7ebddbc8d215	2	LIHC	TCGA-WQ-AB4B-01A
3c66f814-f1a1-44aa-b345-b35d8c7024c5	2	LIHC	TCGA-WX-AA44-01A
b1c20c05-f7c1-4791-9fb3-90df7e152fff	1	LIHC	TCGA-WX-AA46-01A
0af2fbab-5db2-402e-b162-092c4b93e37a	1	LIHC	TCGA-WX-AA47-01A
0496b542-43c7-41bf-977f-4adf6e7c10d3	1	LIHC	TCGA-XR-A8TC-01A
07e3020b-b155-4d5a-b13f-96c00ae8d8d9	1	LIHC	TCGA-XR-A8TD-01A
6ea1451e-5103-4af2-aa34-b4ac0a026f72	0	LIHC	TCGA-XR-A8TE-01A
7052f511-e5dc-40d5-b6e4-0f2862fbe57e	0	LIHC	TCGA-XR-A8TF-01A
27c632da-08f0-4600-b915-d15c98ce289d	1	LIHC	TCGA-XR-A8TG-01A
713da179-62bf-4fea-a2f0-7434556e5057	2	LIHC	TCGA-YA-A8S7-01A
9cc62eea-addd-4b45-83b8-c55bfe76d2fd	0	LIHC	TCGA-ZP-A9CV-01A
b6c7e0d3-6776-4944-bcf4-e1628986d4fd	1	LIHC	TCGA-ZP-A9CY-01A
45503213-3cbe-44fc-a8d4-8a0c77fd137e	0	LIHC	TCGA-ZP-A9CZ-01A
014b8a3d-edc6-4baf-80a9-3ea0a6d825d2	1	LIHC	TCGA-ZP-A9D0-01A
d5dd5c0f-4e27-4612-ae22-0ff7eef6ba63	1	LIHC	TCGA-ZP-A9D1-01A
99810b54-0914-4a6a-a79d-6be67a3655eb	0	LIHC	TCGA-ZP-A9D2-01A
21d32a96-3df0-4974-a781-2e289665347f	1	LIHC	TCGA-ZP-A9D4-01A
ba4c43bb-ba6a-486e-9a16-87515adf54ff	0	LIHC	TCGA-ZS-A9CD-01A
fa157f70-7e80-48bc-8532-677afc8c82ae	0	LIHC	TCGA-ZS-A9CE-01A
9af51fb9-3ece-49f5-9e5f-da883cc2bbd2	1	LIHC	TCGA-ZS-A9CF-01A
d5ffd9b3-861b-4b59-b787-3b40bc263027	0	LIHC	TCGA-ZS-A9CG-01A
9e3310f5-a6e4-4749-bd89-0c3447451c4b	1	STAD	TCGA-3M-AB46-01A
30dba648-c263-4f87-8db3-bcbf96eb4b4e	2	STAD	TCGA-3M-AB47-01A
64f53656-04ae-4971-a97f-ed4a280f0712	3	STAD	TCGA-B7-5818-01A
5e386e58-4937-4991-b0a4-c70114212fbb	2	STAD	TCGA-B7-A5TI-01A
5ceeb9a7-d6bf-470a-9bf9-f43cd6dc969a	2	STAD	TCGA-B7-A5TJ-01A
186c27b8-3869-4286-9600-cc31102b49da	1	STAD	TCGA-B7-A5TK-01A
889c3529-2670-4090-8cfc-bfda16a89610	1	STAD	TCGA-B7-A5TN-01A
dcdd0fa5-82e3-48de-b8d6-1ae0052700bf	2	STAD	TCGA-BR-4187-01A
c1b747ac-37de-4aa2-9b0d-31e2e1d5e352	2	STAD	TCGA-BR-4201-01A
6b84d5ad-fe25-4569-910b-bf45a2fb99f2	2	STAD	TCGA-BR-4253-01A
38575ab1-ecd3-482e-a19a-92a8a711d425	4	STAD	TCGA-BR-4256-01A
4a2f29d4-a175-404f-b552-8e8ffce835fe	4	STAD	TCGA-BR-4257-01A
d7182b8b-1c35-414d-98c3-2ab62e478da2	4	STAD	TCGA-BR-4267-01A
3c7ad707-4517-4ae1-bfe0-64cbe73ee156	2	STAD	TCGA-BR-4279-01A
37ea2b7c-fd04-4260-8a7d-c05785a77c20	2	STAD	TCGA-BR-4280-01A
de52b545-1040-4858-80c0-a1accb6f3833	1	STAD	TCGA-BR-4294-01A
3d8a5f39-05b5-4eaa-891d-c7b4e6c3c15d	2	STAD	TCGA-BR-4357-01A
e9fa5ec3-fb07-4d38-badb-58d7cbadb670	2	STAD	TCGA-BR-4361-01A
3d5b28a0-1aae-48ba-a359-21541d33a444	2	STAD	TCGA-BR-4363-01A
f228db87-e477-486b-980b-7d3415863ae1	4	STAD	TCGA-BR-4366-01A
cc132a3c-678d-460a-9dac-afee6a77fffb	2	STAD	TCGA-BR-4367-01A
ea6d98d7-f2f9-4f1f-a6ec-8e4de728534b	2	STAD	TCGA-BR-4368-01A
d09c7751-eeef-40ec-aa4f-7319075acac8	2	STAD	TCGA-BR-4369-01A
8b0d5e47-f4f2-48e0-b433-469e41d7352d	2	STAD	TCGA-BR-4370-01A
779beef9-8d1b-4f89-8a18-d9887ea39cdb	2	STAD	TCGA-BR-4371-01A
cde2f6ac-5d09-46b4-9b32-4aaaed12cd45	0	STAD	TCGA-BR-6452-01A
787e90a7-dbac-4c3b-a6d9-0519c7c818bf	1	STAD	TCGA-BR-6453-01A
e1da3201-0383-47b5-84bf-3ad4b4042f44	3	STAD	TCGA-BR-6454-01A
be76e4de-1d22-4dae-ad8f-b14748104c58	0	STAD	TCGA-BR-6455-01A
4c2a20f8-a89c-4dd2-acaf-19853a063442	0	STAD	TCGA-BR-6456-01A
be3e6836-ac00-4a7e-aff1-82fdb82af549	5	STAD	TCGA-BR-6457-01A
650d70b6-dcf6-41f9-aec1-ba3b94221101	0	STAD	TCGA-BR-6458-01A
0cfc56c7-53e6-4d6e-8f9b-7c7841fb156a	1	STAD	TCGA-BR-6563-01A
d8d239cd-e06f-42c3-bce6-4114500c608e	5	STAD	TCGA-BR-6564-01A
64a990d0-77d0-42a1-9bd8-4d67b8280272	5	STAD	TCGA-BR-6565-01A
c8494a13-75d7-445b-9ec0-83ff9aef8eb8	1	STAD	TCGA-BR-6566-01A
2968930e-7ad1-46e3-94b6-f239a6424220	5	STAD	TCGA-BR-6705-01A
092930ea-14f3-4d84-bb8c-49d86259ac3f	3	STAD	TCGA-BR-6707-01A
69916326-e9ad-48d8-80ce-1be094cbaf31	5	STAD	TCGA-BR-6709-01A
1bc08085-a39d-4442-81d5-b2a0f205e48c	3	STAD	TCGA-BR-6801-01A
143899c5-be02-4811-a501-3d4840938a94	5	STAD	TCGA-BR-6802-01A
4dc703d9-7c02-4226-8028-df6195d20582	5	STAD	TCGA-BR-6803-01A
a567d703-8f62-4196-aa8c-02fd5c67c0e2	3	STAD	TCGA-BR-6852-01A
5b050188-bb4c-4517-9d9b-7a0e08c4cc08	1	STAD	TCGA-BR-7196-01A
d01f4d5f-aa4b-490c-b15f-01eb4a312641	0	STAD	TCGA-BR-7197-01A
678033a1-0871-47f4-a01a-ed9ff0a423b2	1	STAD	TCGA-BR-7704-01A
843cd8a0-3838-4cf2-90c5-84e6dd3e67d2	4	STAD	TCGA-BR-7707-01A
3fcf403a-2fbb-4a07-bf51-f6d0c6235aa1	1	STAD	TCGA-BR-7715-01A
938dcdd6-6957-4e44-92f4-2f7d9e2fd0e0	3	STAD	TCGA-BR-7716-01A
91d6a0bc-2507-4392-a74a-79bcee6292e9	1	STAD	TCGA-BR-7717-01A
2a19bb88-984a-4166-ae8c-07d40cee7867	1	STAD	TCGA-BR-7722-01A
6a8d390a-9504-44b5-a03d-2de590e73649	0	STAD	TCGA-BR-7723-01A
aaa6ab55-6a9d-4f39-b22d-937f965cc276	4	STAD	TCGA-BR-7851-01A
01eb47fa-7c9a-4606-83b4-df8b36717f66	0	STAD	TCGA-BR-7901-01A
93e09fb0-5fed-4747-8816-cc9efa32307f	0	STAD	TCGA-BR-7957-01A
b4b0fe1b-f151-4725-bbd1-ff082b07bba1	1	STAD	TCGA-BR-7958-01A
2001e267-72d5-4641-afb8-2a107ec22b40	0	STAD	TCGA-BR-7959-01A
9e86d2e2-8d40-425b-b437-862390d0aa1f	3	STAD	TCGA-BR-8058-01A
1b204ec8-80b0-4deb-8e19-3b6558f00b09	1	STAD	TCGA-BR-8059-01A
7f9a185c-6dfe-4858-8306-cc769dfeb003	1	STAD	TCGA-BR-8060-01A
d72a6ecf-3443-4e62-ae91-63858ee041db	1	STAD	TCGA-BR-8077-01A
4e77f51a-1bff-42b3-b126-275b78d77cc2	1	STAD	TCGA-BR-8080-01A
a1856196-2f4d-40d2-8a57-951d5fd7d514	2	STAD	TCGA-BR-8081-01A
35380442-8a38-4021-9ac0-8412dc7622b4	3	STAD	TCGA-BR-8284-01A
e044430f-f1ab-4831-a11b-a4390759fbfb	4	STAD	TCGA-BR-8286-01A
c0d30347-93a6-459a-b5b4-c3962f633010	4	STAD	TCGA-BR-8289-01A
a62e065d-0a46-48ad-a3f4-731cf7c56b19	4	STAD	TCGA-BR-8291-01A
576f0401-3383-4c3a-92ae-83bf2478149c	4	STAD	TCGA-BR-8295-01A
52ec4e3c-cc54-418f-aaa0-97fb0dab2ccb	4	STAD	TCGA-BR-8296-01A
6dc2c8ae-9761-42a1-aebb-d99e5add6591	4	STAD	TCGA-BR-8297-01A
0a432ebe-f4ac-43c5-bf3a-db0e358335da	1	STAD	TCGA-BR-8361-01A
b22643a0-04d4-4f81-9f1a-ac845d7ad767	0	STAD	TCGA-BR-8364-01A
c724a9a8-b673-4f12-bed3-951734e1d2f6	4	STAD	TCGA-BR-8365-01A
cd8e881f-2293-4853-b9bc-d8185b466653	1	STAD	TCGA-BR-8366-01A
22fbdb8f-e612-4dc6-9a4f-336c2310b9d0	0	STAD	TCGA-BR-8367-01A
99c751f5-1a3c-4f69-a4c6-b64afa59608b	3	STAD	TCGA-BR-8368-01A
d3db39bf-fba2-4871-81e3-fdb4e07cd679	0	STAD	TCGA-BR-8369-01A
752ddf2d-4429-42cd-967a-b9a301f8ba91	1	STAD	TCGA-BR-8371-01A
53552681-8421-4f12-b01a-06a047c1dad7	3	STAD	TCGA-BR-8372-01A
db71cc8d-a533-4c3f-be99-b8d5b49f87ce	0	STAD	TCGA-BR-8373-01A
c903cd7f-8073-4604-9b7a-4fda0a7a0e87	0	STAD	TCGA-BR-8380-01A
1a18f6d3-980f-4e62-b1f2-9114714dc6bd	1	STAD	TCGA-BR-8381-01A
8a08a406-452e-4c8d-adc5-e95e1f00c042	3	STAD	TCGA-BR-8382-01A
d6003e7e-8a31-4ed6-9be1-bc6189a3da6e	0	STAD	TCGA-BR-8384-01A
10046864-d57a-431e-9981-f467e9409402	2	STAD	TCGA-BR-8483-01A
d8d632af-b847-40af-bd5c-75f88dd0c056	4	STAD	TCGA-BR-8484-01A
a41affa0-4769-4841-bcca-cf16c19aeabb	1	STAD	TCGA-BR-8485-01A
04cb8c69-b41b-4dd1-90b8-7b6f74fc8ef7	1	STAD	TCGA-BR-8486-01A
e2887ff1-23dc-4e8c-a517-bdd92ebb0f58	1	STAD	TCGA-BR-8487-01A
f7b602a5-887c-473c-bb33-bd8fa32ae83e	1	STAD	TCGA-BR-8588-01A
3663e6ad-d290-42d7-ab3b-a4644ca1f687	4	STAD	TCGA-BR-8589-01A
4a8d7b83-88ca-457b-8768-14ea77343019	4	STAD	TCGA-BR-8590-01A
ed27608c-064c-4819-8a93-f30bebbaf5d2	2	STAD	TCGA-BR-8591-01A
67c257a5-68cc-4b99-9fa3-fd05da1d03da	2	STAD	TCGA-BR-8592-01A
9ec66b47-b38e-4689-a470-b13a4e6a034a	2	STAD	TCGA-BR-8676-01A
d3ec8587-5f5e-4b8c-861f-321b3ea31d23	0	STAD	TCGA-BR-8677-01A
38f27b73-8ce2-4e16-aaf3-343ef21221d9	0	STAD	TCGA-BR-8678-01A
9f33f4ed-0953-4878-9d94-fbb13a8996dd	0	STAD	TCGA-BR-8679-01A
ef85bacd-a49b-48e0-910c-77e8fe2bc81a	0	STAD	TCGA-BR-8680-01A
176808b0-5035-4d11-903a-fab51ae8ccdc	4	STAD	TCGA-BR-8682-01A
c9a110cf-9cb2-4790-b40b-5c2f3d651eca	4	STAD	TCGA-BR-8683-01A
b5e9dc74-4aba-4d0c-ba56-84b46a002650	3	STAD	TCGA-BR-8686-01A
5189f875-fb54-43e7-bd9b-a314e5bb62e0	3	STAD	TCGA-BR-8687-01A
6408272a-edb9-4c64-af35-5c288ac3ea65	1	STAD	TCGA-BR-8690-01A
932374bf-4efb-4233-994f-548aa4e61a24	2	STAD	TCGA-BR-A44T-01A
cfb23c65-ae14-4017-b2ff-1f272ba99e60	2	STAD	TCGA-BR-A44U-01A
86e061c4-cc74-420e-a9b3-f0a0eb18bd10	0	STAD	TCGA-BR-A4CR-01A
e36d4b8f-ecdc-4e3e-8135-199312abd88c	1	STAD	TCGA-BR-A4CS-01A
ab17d6d3-9260-4057-9f60-8c2b7a7fc4a7	4	STAD	TCGA-BR-A4IV-01A
b31ecd50-e954-4207-a83b-ba8127859521	3	STAD	TCGA-BR-A4J4-01A
3cf30990-870d-45cd-8a59-5873615c160c	2	STAD	TCGA-BR-A4J5-01A
8b64d210-1808-46e1-84c2-65e858cf4ca2	1	STAD	TCGA-BR-A4J6-01A
738a13f9-7d4e-45f6-8c74-2e5dc5b82ac3	1	STAD	TCGA-BR-A4J7-01A
859ff5c4-039e-485d-9c0d-d2d2bfafa739	2	STAD	TCGA-BR-A4J8-01A
03529417-f1da-457e-8d69-d6c5a4b91df2	1	STAD	TCGA-BR-A4J9-01A
b25195c3-2f08-4b68-b703-bb1c272cb80f	4	STAD	TCGA-BR-A4PF-01A
94737921-3940-43b3-b938-3a427550e963	1	STAD	TCGA-BR-A4QL-01A
05bd1318-4705-413d-a574-670473f20cfd	3	STAD	TCGA-CD-5798-01A
e3b9993d-12a5-4a93-b77d-1e8b8088ac8e	3	STAD	TCGA-CD-5799-01A
25fb9ea2-3907-4937-9988-40e8ce631b68	0	STAD	TCGA-CD-5800-01A
4c0296ed-a8cb-429b-b75d-d07b3a9b6377	1	STAD	TCGA-CD-5801-01A
58fb0e57-fd0f-4876-b43d-61703587b4b7	5	STAD	TCGA-CD-5803-01A
46512058-599c-4e3e-9812-590a5ee4c487	1	STAD	TCGA-CD-5804-01A
a79bdb9e-111a-4624-ba8d-2b35584b4ff7	3	STAD	TCGA-CD-5813-01A
052efcee-e315-45d4-b8a4-89dc58dfa65b	4	STAD	TCGA-CD-8524-01A
0047afe9-2225-4a5d-8cfa-234b1f8ba78c	1	STAD	TCGA-CD-8525-01A
2069252b-6f19-4a7a-b212-847e6a9f7052	0	STAD	TCGA-CD-8526-01A
0fcc4bb0-2d8b-4d3c-a044-b6d876331fc3	1	STAD	TCGA-CD-8527-01A
0d239d59-f6f3-4288-82b9-a8eb2d5590c4	5	STAD	TCGA-CD-8528-01A
f02d15ea-0b29-4d93-9e6d-dfeaefd7aaee	3	STAD	TCGA-CD-8529-01A
2dc7b126-fb19-4d3c-81a8-a49e6157e2b6	0	STAD	TCGA-CD-8530-01A
4d2bc5ae-726e-4b37-a825-b9799df2534c	5	STAD	TCGA-CD-8531-01A
13146a1b-62f9-4455-9917-33a52c7c9d52	3	STAD	TCGA-CD-8532-01A
06b0ac1d-0d83-4eae-9c02-a3929d1e579d	0	STAD	TCGA-CD-8533-01A
cdee9fe8-a61e-4195-8c22-61d4f89268be	2	STAD	TCGA-CD-8534-01A
0a4fbb80-d2b3-4e72-942a-dd2e2964ec0e	3	STAD	TCGA-CD-8535-01A
c834d297-2f62-4560-ad2d-1d7da0a0e701	3	STAD	TCGA-CD-A486-01A
f9ca3c42-50a4-48b9-84b2-5ee2bb257ca9	1	STAD	TCGA-CD-A487-01A
017df5a1-4465-4eb6-bc84-c1db6e81816e	2	STAD	TCGA-CD-A489-01A
883ba931-9ed9-4589-b694-91d197eb8734	1	STAD	TCGA-CD-A48A-01A
c109f829-3cd1-4cac-a797-917cdbe7c253	2	STAD	TCGA-CD-A48C-01A
62673901-6dd7-4a63-bd4f-91941fbcf841	2	STAD	TCGA-CD-A4MG-01A
10e44745-baa9-4933-9d4e-bc0acc10ddd1	2	STAD	TCGA-CD-A4MH-01A
99e5fce2-ffcf-4dfc-a9fb-c5b5791d0642	2	STAD	TCGA-CG-4301-01A
8016a16b-2e9c-48ab-a614-1f37b027e7ab	2	STAD	TCGA-CG-4304-01A
53dfbabb-17b0-4bbb-9977-ea4734628846	2	STAD	TCGA-CG-4305-01A
d6eecb5a-f896-4c0d-9cf8-64f4ff228efe	2	STAD	TCGA-CG-4306-01A
df3178cc-23f3-414d-92d4-dc53c795e6ef	2	STAD	TCGA-CG-4436-01A
e5eac92b-3470-4df8-86d1-b326086ad9da	1	STAD	TCGA-CG-4437-01A
e9a0aaed-3a83-4bb3-a0ad-ffeee636271e	4	STAD	TCGA-CG-4438-01A
f2c6a737-d407-4839-9e1e-1030edf6de32	4	STAD	TCGA-CG-4440-01A
60c32d8e-60a1-4a58-9fe4-ffaffbdc4e7d	0	STAD	TCGA-CG-4441-01A
c6f85916-c46a-4ec6-b251-7bfb3748e02b	2	STAD	TCGA-CG-4442-01A
17245921-e58b-433e-9a15-ae87e35cdad8	4	STAD	TCGA-CG-4443-01A
9d6c12ad-79e0-44b9-899a-93858bde35cc	2	STAD	TCGA-CG-4444-01A
d20e42d8-d13f-46bb-90fa-5cc2de0d507c	2	STAD	TCGA-CG-4460-01A
b57df91b-f7de-432c-83ae-f5282e9f522e	4	STAD	TCGA-CG-4462-01A
72b9338a-6a95-4abf-8825-cc1764388269	4	STAD	TCGA-CG-4465-01A
94d57d7b-0084-437a-9266-23c0eda3c470	2	STAD	TCGA-CG-4466-01A
4de6276e-9e04-4307-b2d9-8cdc28878efc	2	STAD	TCGA-CG-4469-01A
91d27d09-acd2-4527-8ae4-8e7bd3de39e7	4	STAD	TCGA-CG-4475-01A
c68e3fc2-7fcb-449e-8a73-2f4b9623a147	2	STAD	TCGA-CG-4476-01A
027e4192-ded7-4985-bc5c-d50f86fdd534	2	STAD	TCGA-CG-4477-01A
9a85724b-7f34-46a8-a758-7fcb996dbe51	3	STAD	TCGA-CG-5716-01A
33fb5315-89be-48ba-b620-c93501ee2cb9	0	STAD	TCGA-CG-5717-01A
3ff5ea6a-65cd-4b00-8e19-b3e06f3170f6	3	STAD	TCGA-CG-5718-01A
1834e8a2-3f88-4cbb-9e05-622fa95444b9	3	STAD	TCGA-CG-5719-01A
0b208f0c-02c4-45ff-a1b2-6e7e48375f9b	3	STAD	TCGA-CG-5720-01A
c57f2c05-ebc2-460f-8705-1f0d55e7e5f2	3	STAD	TCGA-CG-5721-01A
663a5e1b-572c-4a2c-bbd2-3ca2d7990292	3	STAD	TCGA-CG-5722-01A
a06a5256-2e95-473f-953a-49192c7bbea0	1	STAD	TCGA-CG-5723-01A
7af32b02-ac74-4e48-9d63-b89c3a909185	1	STAD	TCGA-CG-5724-01A
99f75938-8f18-4050-b59f-7a662d33f09f	3	STAD	TCGA-CG-5725-01A
17160d0a-6cc8-4e8c-8a86-2a7c713b165b	0	STAD	TCGA-CG-5726-01A
b3a546fe-76f9-417d-8835-7f79410e7032	3	STAD	TCGA-CG-5732-01A
1da1b47e-abf9-44dd-8b2a-918dc1e22043	1	STAD	TCGA-CG-5734-01A
6b1aaa14-bcf6-4bcc-9d53-5ebf8b05c46d	1	STAD	TCGA-D7-5577-01A
55489b0a-ce20-4921-a0d7-5bd53ed8271c	1	STAD	TCGA-D7-5578-01A
4ddf69f6-047e-46b0-b4ef-c76d6e39b70e	3	STAD	TCGA-D7-6519-01A
6caa59fb-8c17-4f49-a52a-2d6c5b9a479d	3	STAD	TCGA-D7-6520-01A
7015032d-25c1-47ed-a497-764f16f394cc	1	STAD	TCGA-D7-6521-01A
9ddc0a67-c7c8-4635-88cd-81327e922334	3	STAD	TCGA-D7-6522-01A
11094c90-69be-4c85-b270-c83338262682	0	STAD	TCGA-D7-6524-01A
f782d87d-4500-4931-b6bf-aa8e5f80d2da	0	STAD	TCGA-D7-6525-01A
2fa35d37-5567-435d-bd49-1df542fb284c	0	STAD	TCGA-D7-6526-01A
a5c928c5-907a-4308-828b-84cc048f5457	3	STAD	TCGA-D7-6527-01A
8b7fa25b-a830-401b-9ad9-f81b331b93e3	3	STAD	TCGA-D7-6528-01A
8bdd6dea-098e-442a-8172-e6c740084ce7	5	STAD	TCGA-D7-6815-01A
e8fc2a7d-8c7f-4aee-a861-33a890da7b8b	5	STAD	TCGA-D7-6818-01A
d519ac26-e109-4346-aeaa-9e5f639977bf	5	STAD	TCGA-D7-6822-01A
6aa8b605-cc02-4b54-9de3-74723be985f5	1	STAD	TCGA-D7-8570-01A
ac1b9bdc-0ce5-4d00-86d3-210d815ecc5f	3	STAD	TCGA-D7-8572-01A
bc9e0848-209e-4616-ab92-31f0cb52629f	3	STAD	TCGA-D7-8573-01A
8e954ba4-1981-4386-ae95-b0b086ef7b5a	1	STAD	TCGA-D7-8574-01A
664fe211-05c9-4341-98ab-61e817d596c4	3	STAD	TCGA-D7-8575-01A
8e364efb-c8cc-42e7-bff1-529e9ab84f9a	3	STAD	TCGA-D7-8576-01A
e34ef930-74ae-488f-b53c-9a2bcbbff43b	3	STAD	TCGA-D7-8578-01A
8973f03e-157b-44c4-925c-e7cf17f90394	0	STAD	TCGA-D7-8579-01A
41fcd553-9205-4d41-b38d-046388afbf38	2	STAD	TCGA-D7-A4YU-01A
a351b052-f51a-427c-bba7-dd9d784a8c35	1	STAD	TCGA-D7-A4YX-01A
f08808e6-39c9-4f61-9484-997ac54e6b99	1	STAD	TCGA-D7-A4Z0-01A
82a9a0d4-96b9-46d4-966f-56bc366634bf	4	STAD	TCGA-D7-A6EV-01A
01fbf058-8576-4858-9fe2-da945bf62112	1	STAD	TCGA-D7-A6EX-01A
65ccbbe4-7743-4e9d-8a64-0b1533eed85f	4	STAD	TCGA-D7-A6EY-01A
50cacd8d-5219-47b1-8652-42400472885c	4	STAD	TCGA-D7-A6EZ-01A
d1f0fd87-170e-4e4d-8544-befef13d31e0	4	STAD	TCGA-D7-A6F0-01A
58b00f0e-0dbc-4daa-b078-ba8930d817b8	1	STAD	TCGA-D7-A6F2-01A
5faa4a3d-7cc5-4595-99b8-5eb3bf58d9d4	2	STAD	TCGA-D7-A747-01A
db4ebad6-1f5c-4590-8993-c4303bb18146	1	STAD	TCGA-D7-A748-01A
9d6912bf-3cee-41d0-b134-8af09b4d037c	1	STAD	TCGA-D7-A74A-01A
6156ebc3-18a7-48ac-b1fe-1be64f99408b	4	STAD	TCGA-EQ-8122-01A
a360269f-ec77-463c-8f02-15d04fc51279	0	STAD	TCGA-F1-6177-01A
cfcbb85f-1a1c-4e62-85f7-736fe607228e	4	STAD	TCGA-F1-6875-01A
ae5a50d8-96bf-4865-88f2-7bbf3169353f	1	STAD	TCGA-F1-A448-01A
cb07c3d1-6478-4239-bcc5-05d7e92f051d	2	STAD	TCGA-F1-A72C-01A
6adfb059-e4e8-4be9-a19f-fe1315c72fb6	2	STAD	TCGA-FP-7735-01A
6f9e2e39-3546-4cb3-9a9e-54b941a959f9	4	STAD	TCGA-FP-7829-01A
f0ce84f8-32b5-41f6-961a-89ca1c3ed718	1	STAD	TCGA-FP-7916-01A
165f76e3-6745-436d-855b-bdfc344bef59	3	STAD	TCGA-FP-7998-01A
81413076-f338-4755-9069-5fba54f7be34	0	STAD	TCGA-FP-8099-01A
de1f12f2-ddde-415c-af44-e56a34e8c70a	4	STAD	TCGA-FP-8209-01A
05066b07-6bd1-4c8a-a7ba-492e3a13580a	4	STAD	TCGA-FP-8210-01A
e379eeb8-ef17-40c8-af2f-f6618c7b487c	1	STAD	TCGA-FP-8211-01A
15b8b031-f626-4f47-8a28-58e69ce563c4	0	STAD	TCGA-FP-8631-01A
4b0f8e0e-21d1-4810-bd83-133fc8da2a15	2	STAD	TCGA-FP-A4BF-01A
185b5d95-b5a9-42ca-b063-718a69a48755	1	STAD	TCGA-FP-A8CX-01A
47855f17-31af-4b65-aa93-bf616a93cb60	4	STAD	TCGA-FP-A9TM-01A
52a62720-e6cb-46b3-81a1-84bac3ae6655	0	STAD	TCGA-HF-7131-01A
df4a2713-4afb-45c7-aaf8-0bf3ea739064	0	STAD	TCGA-HF-7132-01A
4d9053ca-f2b2-473b-a210-11a689cb8142	0	STAD	TCGA-HF-7133-01A
73b6081a-2950-4281-b1e6-6260de4c8f3d	4	STAD	TCGA-HF-7134-01A
5cfa8d0c-8ad7-40aa-9aca-261c125c0e4e	4	STAD	TCGA-HF-A5NB-01A
592deef8-4e7a-4664-b9dc-f894e3d79d90	4	STAD	TCGA-HJ-7597-01A
25526982-2987-4496-9b94-bedbed6f91a5	3	STAD	TCGA-HU-8238-01A
50d187a0-979b-4fb2-8fc6-98e61976bb4c	3	STAD	TCGA-HU-8244-01A
2cea9e2b-717e-4d4e-bc9c-bc58a79fd081	3	STAD	TCGA-HU-8249-01A
304d834b-c48e-4fff-8b2d-236c7b436d77	0	STAD	TCGA-HU-8602-01A
f01104b3-3580-472b-bec1-f8f29ca485b3	1	STAD	TCGA-HU-8604-01A
c8d400c8-1c31-47b4-96ff-3f26a7174d5b	3	STAD	TCGA-HU-8608-01A
3e56994e-35b6-4f30-ab05-8621a7eb12e5	0	STAD	TCGA-HU-8610-01A
a7ee3392-2b0c-4884-82ff-a274e0d3ec5a	2	STAD	TCGA-HU-A4G2-01A
cca73c5a-61a9-424c-bdce-df419fb80697	2	STAD	TCGA-HU-A4G3-01A
c2e170bf-d5d0-4cac-8bde-0f15965ea7a4	4	STAD	TCGA-HU-A4G8-01A
184a96a7-dcf6-442e-8730-ee84c169d7e1	1	STAD	TCGA-HU-A4G9-01A
c0cc2fe4-bb39-41c5-aad8-812714118fb6	2	STAD	TCGA-HU-A4GC-01A
2f600ffa-5ec5-4fc8-ab31-ecd89ebc206c	4	STAD	TCGA-HU-A4GD-01A
c3fcc43b-714d-4722-a2ed-86d54305d6ab	0	STAD	TCGA-HU-A4GF-01A
6555702b-0cb7-4d11-9744-077e92b1273b	0	STAD	TCGA-HU-A4GH-01A
bb4eb20a-3c54-4355-b11e-46669de2efbd	2	STAD	TCGA-HU-A4GJ-01A
6f3174ba-9fda-4f28-acb3-ae486e06bf66	1	STAD	TCGA-HU-A4GP-01A
557ac5d3-1629-479e-b5e5-397d09db0664	2	STAD	TCGA-HU-A4GQ-01A
fb229be4-9b13-4d7c-8d1a-bc7524557dea	2	STAD	TCGA-HU-A4GT-01A
303bc7d0-929f-4ddd-b0c6-8d98c66e24d1	0	STAD	TCGA-HU-A4GU-01A
ee0a546a-1a4e-4dc7-b302-ee688dd659dc	1	STAD	TCGA-HU-A4GX-01A
087f21b5-c965-4478-9e30-f4c9630c10a5	4	STAD	TCGA-HU-A4GY-01A
f9b9bdcc-7978-4a8a-b245-b57cfa8424fc	4	STAD	TCGA-HU-A4H0-01A
8d53bd0a-0351-49eb-842a-f9e231ec8c6b	1	STAD	TCGA-HU-A4H2-01A
b4e45e3c-6e8b-4532-930a-27b38de58c44	1	STAD	TCGA-HU-A4H3-01A
ab527119-cb44-48b6-b26d-1ca72b4f11d3	1	STAD	TCGA-HU-A4H4-01A
4583fb7f-dd70-4e06-875b-eb9c83e9c017	2	STAD	TCGA-HU-A4H5-01A
e88f44b2-4f01-45af-ac4c-8bed2e5ed3aa	1	STAD	TCGA-HU-A4H6-01A
708776cd-b7a1-4bf3-afb3-c71412db8cde	1	STAD	TCGA-HU-A4HB-01A
c6bd4e89-3f1a-439a-8d95-89c376e5e40f	1	STAD	TCGA-HU-A4HD-01A
1fe789b0-77e7-481e-a4df-fe4c9517fb2c	4	STAD	TCGA-IN-7806-01A
991bcd58-e0ea-4df1-be8c-17edc8914283	1	STAD	TCGA-IN-7808-01A
5c56b341-6b6c-4de6-b442-f0ce0567acb1	1	STAD	TCGA-IN-8462-01A
523c2aa9-e217-440b-8bd0-5e81d93b296b	4	STAD	TCGA-IN-8663-01A
19b064fd-34ec-4f15-8d0f-686cd82fb5a3	4	STAD	TCGA-IN-A6RI-01A
47383ff9-3389-4748-999c-66fc5a8c91c6	3	STAD	TCGA-IN-A6RJ-01A
8a0f8cbb-11fb-41c0-96b4-4e3e5e02309b	4	STAD	TCGA-IN-A6RL-01A
bb468162-f657-4f73-997f-dcfeda8c96b7	2	STAD	TCGA-IN-A6RN-01A
d5c60442-2a49-469f-a717-487829bcccc5	4	STAD	TCGA-IN-A6RO-01A
3e523211-9b93-437c-8a05-7355ad038718	2	STAD	TCGA-IN-A6RR-01A
664bde83-81b9-4daa-9510-d6098d02fe24	1	STAD	TCGA-IN-A6RS-01A
3ea69f81-951d-4b93-ab8e-5fe181460e86	2	STAD	TCGA-IN-A7NR-01A
2318834c-887d-4f7f-9dbe-5b8e4114eec7	4	STAD	TCGA-IN-A7NT-01A
e1309f12-a183-4f11-a9fd-0b4d474c9618	2	STAD	TCGA-IN-A7NU-01A
93a14b03-e7db-4e9c-a153-4861dd6c3f2a	4	STAD	TCGA-IN-AB1V-01A
15c472e8-dc05-4641-875e-4423ac3aebd9	0	STAD	TCGA-IN-AB1X-01A
1b53c422-52c9-4b33-af7b-4b4d447eb95d	0	STAD	TCGA-IP-7968-01A
693ea426-38bc-48e7-99f8-c755ac5faba9	2	STAD	TCGA-KB-A6F7-01A
877f1708-35bf-4422-b319-84c10587258f	4	STAD	TCGA-KB-A93G-01A
eab0b2a9-c022-4661-bd06-e941bea54cf5	1	STAD	TCGA-KB-A93H-01A
516bbbbf-3443-4dc4-92a5-d941d1492fb1	0	STAD	TCGA-KB-A93J-01A
76e55314-67a0-4b3a-909c-94e85669a641	4	STAD	TCGA-MX-A5UG-01A
8a04e12d-2018-4b44-880c-fdeea06f22dc	2	STAD	TCGA-MX-A5UJ-01A
399c97c0-0c51-41c0-b5d7-56824a8625c1	4	STAD	TCGA-MX-A663-01A
42fd9489-e255-4eab-95fd-d87689157158	4	STAD	TCGA-MX-A666-01A
17f153e6-cdda-4736-b947-60851315fac3	2	STAD	TCGA-R5-A7O7-01A
ef3ec2b1-fef3-45cf-9193-d8b0e1b8cd19	3	STAD	TCGA-R5-A7ZE-01B
159bdd84-a7f2-40e0-94d7-7b20f5d0e660	2	STAD	TCGA-R5-A7ZF-01A
a3292604-7ad9-4c12-a98b-27191ffb34f7	1	STAD	TCGA-R5-A7ZI-01A
44780349-befc-4c91-abac-3c7271adce0e	2	STAD	TCGA-R5-A7ZR-01A
90e197df-5f5a-451f-ac0e-32d7058dcf97	1	STAD	TCGA-R5-A805-01A
e4761500-263c-4c4c-9482-588e9dd57559	1	STAD	TCGA-RD-A7BS-01A
9e89b72f-f969-4620-872c-3aa991e1460d	1	STAD	TCGA-RD-A7BT-01A
22ca14f8-f565-45bc-8be2-319b1e001ba6	1	STAD	TCGA-RD-A7BW-01A
d1e6d195-312a-4969-b0bb-b169d9134e9a	2	STAD	TCGA-RD-A7C1-01A
913ba4d8-0737-4eeb-bf7b-46c37d5778fd	2	STAD	TCGA-RD-A8MV-01A
b2e32889-1fc6-4c29-b91b-3d2a67bd88cc	2	STAD	TCGA-RD-A8MW-01A
b77bdf90-e40a-4012-9f45-bb205763bed2	2	STAD	TCGA-RD-A8N0-01A
d88e540a-8017-479f-8ef1-f490c7af21a9	1	STAD	TCGA-RD-A8N1-01A
78937fe2-d1bc-48de-98a3-4c18c3ee3f1f	2	STAD	TCGA-RD-A8N2-01A
ce492666-11fe-49df-8ad6-6e90d5808437	2	STAD	TCGA-RD-A8N4-01A
133d90d5-eefe-4206-b079-ed81837445f7	1	STAD	TCGA-RD-A8N5-01A
2b65b792-f711-407d-b6d7-208da81c68f7	2	STAD	TCGA-RD-A8N6-01A
44367704-e759-4cfc-8be1-45d25fd4b7d5	2	STAD	TCGA-RD-A8N9-01A
a138faf3-e681-499c-80c9-fd8a49de82a5	4	STAD	TCGA-RD-A8NB-01A
b3b169f7-56ec-4011-a1c2-056ec129afae	2	STAD	TCGA-SW-A7EA-01A
4c26be55-dfd6-4d77-86bc-badd4a702e3c	1	STAD	TCGA-SW-A7EB-01A
d12a784f-4222-49c3-8611-29d8e0ae5a24	2	STAD	TCGA-VQ-A8DT-01A
02a56203-2890-40c0-b799-c8cb8fefe1b3	2	STAD	TCGA-VQ-A8DU-01A
1c823404-4714-4f44-8ed2-19d455ba715c	1	STAD	TCGA-VQ-A8DV-01A
4e8254b8-cca4-4bcd-8daf-534d50d8888f	4	STAD	TCGA-VQ-A8DZ-01A
a5501a3b-0bac-4d9a-b5e6-37201d4567be	4	STAD	TCGA-VQ-A8E0-01A
9ab12a43-8779-426b-86f3-442ac5bd1c0c	4	STAD	TCGA-VQ-A8E2-01A
c8bcb222-1efb-437f-84ff-fb19dc03fca3	4	STAD	TCGA-VQ-A8E3-01A
39ce5eeb-98dc-4631-911c-efb2dd3292a8	4	STAD	TCGA-VQ-A8E7-01B
c8c8b5ad-73b9-446a-b1c1-86e7de2c08d2	1	STAD	TCGA-VQ-A8P2-01A
c25e920d-e9a8-4366-b470-a22ed7a301e3	2	STAD	TCGA-VQ-A8P3-01A
dbc4f6d4-3810-4e4b-ad9d-7f07a8af5c14	4	STAD	TCGA-VQ-A8P5-01A
a7168143-a509-4ba2-a1be-65560cef0086	1	STAD	TCGA-VQ-A8P8-01A
6b676b08-ea91-4af5-8fe7-79b00a03c829	2	STAD	TCGA-VQ-A8PB-01A
26e2802e-9a1a-4a97-97d4-6112eff39b75	4	STAD	TCGA-VQ-A8PC-01A
8368b5cf-4397-459b-9e45-04a0e0b0bd25	4	STAD	TCGA-VQ-A8PD-01A
d6ed8d15-99c4-4daa-97d1-ed84b9282940	4	STAD	TCGA-VQ-A8PE-01A
789eb670-042f-446a-a6da-b9ef4ca2f954	4	STAD	TCGA-VQ-A8PF-01A
67876cdb-a06e-4a3b-bbbb-abb5b92bfe40	2	STAD	TCGA-VQ-A8PH-01A
20e7481c-3465-499a-8684-c9907ed1f849	4	STAD	TCGA-VQ-A8PJ-01A
ce3065b0-814f-4ac3-9ad7-53be5f8f4696	4	STAD	TCGA-VQ-A8PK-01A
8bb8acb4-6016-4eb4-817a-75353a24e274	2	STAD	TCGA-VQ-A8PM-01A
683d9718-de70-42d4-81bc-44a9a6340e87	1	STAD	TCGA-VQ-A8PO-01A
e0849fcf-2c3b-448b-9aee-8d77fbf56dc5	0	STAD	TCGA-VQ-A8PP-01A
4d55a113-4a52-493f-ae3a-56105f32d235	4	STAD	TCGA-VQ-A8PQ-01A
030fc840-4fb5-4231-89e8-b9d5a4cd6ad5	4	STAD	TCGA-VQ-A8PU-01A
a320a19a-cdbd-4e82-9e3b-525733ef38cc	4	STAD	TCGA-VQ-A8PX-01A
bf53dd66-3198-474b-a427-3baec813866a	4	STAD	TCGA-VQ-A91A-01A
33fbaf26-11f3-4fbb-a386-7d5daa0b7ffc	4	STAD	TCGA-VQ-A91D-01A
43bd6167-4b3b-4281-91c5-d7cbe811473e	4	STAD	TCGA-VQ-A91E-01A
c183c6ea-ba15-42af-a12c-0634890d9408	0	STAD	TCGA-VQ-A91K-01A
b9e05696-cef6-4db6-870c-cbcd9eb694a5	4	STAD	TCGA-VQ-A91N-01A
e337ac3b-a70b-4ae9-b722-99301a2b3d13	4	STAD	TCGA-VQ-A91Q-01A
8e22504f-e805-4589-9872-d5678c77d1bc	4	STAD	TCGA-VQ-A91S-01A
7ed49ea8-50bf-4880-8f50-e26fc442e3f6	2	STAD	TCGA-VQ-A91U-01A
36efe3d5-4c36-4dce-b03a-a5c4c0de69ca	4	STAD	TCGA-VQ-A91V-01A
21f7e290-a4c9-48f8-832a-b027b9674cdc	4	STAD	TCGA-VQ-A91X-01A
d0cf8eb9-6676-495d-8b0c-53c17cf74916	4	STAD	TCGA-VQ-A91Y-01A
1a414dd8-ce87-4e0f-b8e5-930a57ad97e5	4	STAD	TCGA-VQ-A91Z-01A
b6a88d20-23ee-4854-91d3-eb28f619e400	4	STAD	TCGA-VQ-A922-01A
f3cca121-6b9b-49a5-8b4c-e6891da5d2d6	4	STAD	TCGA-VQ-A923-01A
c51f3e01-bc8f-4c37-91cf-35cbd943cd54	4	STAD	TCGA-VQ-A924-01A
2b463c02-8721-479a-97d5-a78a90f071c6	2	STAD	TCGA-VQ-A925-01A
735e66f7-9cbb-4df6-aede-256a36061129	2	STAD	TCGA-VQ-A927-01A
367f6362-6ede-448b-b110-5cb3c36b1b57	4	STAD	TCGA-VQ-A928-01A
3987324a-36cb-4d53-a45c-d6ce3bdd5c7d	4	STAD	TCGA-VQ-A92D-01A
04852b79-f4a3-47c2-9435-2d300ec5fcae	0	STAD	TCGA-VQ-A94O-01A
768b010a-b5e9-415e-be46-c02e5fb61680	4	STAD	TCGA-VQ-A94P-01A
8fcd8ee2-74e5-45f7-a700-b01f86161d73	2	STAD	TCGA-VQ-A94R-01A
8a5a100a-b088-4dff-9cfd-4e17546da118	4	STAD	TCGA-VQ-A94T-01A
be24275b-1680-4a0b-ba96-64b12f495de1	4	STAD	TCGA-VQ-A94U-01A
d4737047-2a31-467a-8106-615e2d82d286	0	STAD	TCGA-VQ-AA64-01A
7a366e7e-65e5-4229-9626-51c144923339	0	STAD	TCGA-VQ-AA68-01A
7c0fa90f-a395-4191-b28e-5d242932562f	0	STAD	TCGA-VQ-AA69-01A
fee4b635-09ae-4b1d-8d5f-338da81f98ee	0	STAD	TCGA-VQ-AA6A-01A
b2070ef9-4c96-4b38-aa0b-df42c9d76137	0	STAD	TCGA-VQ-AA6D-01A
d019f67e-c932-4df2-a77d-0dc286852da4	1	STAD	TCGA-VQ-AA6F-01A
8d866574-843b-45b0-8be4-9c7031ed8fdb	4	STAD	TCGA-VQ-AA6G-01A
c8cb49ae-02cb-4de4-ab20-86c398f8b6f5	4	STAD	TCGA-VQ-AA6J-01A
e00da4b3-ec55-44dc-acf7-797e5389abf9	4	STAD	TCGA-VQ-AA6K-01A
97a3b35d-563c-48db-9110-ca2952a75fd3	4	STAD	TCGA-ZA-A8F6-01A
8e5c4bf0-4224-4080-9a75-a71781c6f64b	2	STAD	TCGA-ZQ-A9CR-01A
53653e66-1941-4422-b2ad-9d17c4b75adb	1	THCA	TCGA-4C-A93U-01A
b488d938-35af-4d60-b71e-f929741d4d57	1	THCA	TCGA-BJ-A0YZ-01A
d56f71ee-c778-4360-aa0a-41daa15b3510	1	THCA	TCGA-BJ-A0Z0-01A
4a8c5bd9-9971-4c1e-ad70-0f2436ba5d93	1	THCA	TCGA-BJ-A0Z2-01A
8b68a70f-c5fa-4edc-87f6-17dde6a213e2	1	THCA	TCGA-BJ-A0Z3-01A
c72116f2-fa15-41e8-9a5b-758728f366fc	2	THCA	TCGA-BJ-A0Z5-01A
b50bf700-17a2-4dab-89f5-bf5009db494c	1	THCA	TCGA-BJ-A0Z9-01A
7cc8e1f6-de50-406a-a73a-66f16f0a2d8c	1	THCA	TCGA-BJ-A0ZA-01A
ddf4e8e5-6bbc-46ba-9755-cf55d87f55a5	0	THCA	TCGA-BJ-A0ZB-01A
16a5c8e3-d15b-42a1-be01-5a3a396d1e6c	1	THCA	TCGA-BJ-A0ZC-01A
c439a597-f47d-440c-a46d-4f5c8b76856d	0	THCA	TCGA-BJ-A0ZE-01A
c03319cd-d8b6-4aa0-ad32-863a72b87411	1	THCA	TCGA-BJ-A0ZF-01A
ecdebe03-c4f7-4192-932d-11bb98f47eea	1	THCA	TCGA-BJ-A0ZG-01A
a9f3c9c7-ac94-4d49-b27a-5d16052284b7	0	THCA	TCGA-BJ-A0ZH-01A
8593ef10-108b-4487-90c4-df402db2ccaa	1	THCA	TCGA-BJ-A0ZJ-01A
71335daa-29aa-4457-acf2-fbf30cab782a	1	THCA	TCGA-BJ-A18Y-01A
5f452f42-9eb6-42c9-a3ff-4f8dec9db464	1	THCA	TCGA-BJ-A18Z-01A
304930a9-1722-4768-b270-a0de20339fb9	0	THCA	TCGA-BJ-A190-01A
2c2d9339-4d11-4a1a-bee7-da242d7c540b	1	THCA	TCGA-BJ-A191-01A
77963d6b-14bc-423f-a950-07449dec6249	0	THCA	TCGA-BJ-A192-01A
ec06011f-f15e-4780-91b5-15691aa83a39	0	THCA	TCGA-BJ-A28R-01A
34875d1e-90fe-4a4f-bde2-f23fdb543640	1	THCA	TCGA-BJ-A28S-01A
643a102d-14fd-4560-865c-b304a5e5c3bc	0	THCA	TCGA-BJ-A28T-01A
d673cde8-cb6e-472e-bf98-25c51a909149	1	THCA	TCGA-BJ-A28V-01A
ba975382-fd29-472d-9579-f165f058958f	1	THCA	TCGA-BJ-A28W-01A
2357774c-a005-4e87-87d5-b99986964336	0	THCA	TCGA-BJ-A28X-01A
a364c722-1f5a-41af-9ba8-127e9cd639e2	0	THCA	TCGA-BJ-A28Z-01A
9eed8c3f-a376-4c05-817f-f078e997d0eb	1	THCA	TCGA-BJ-A290-01A
5c44117a-2264-41f9-9fa3-c7d5db5bc7c7	0	THCA	TCGA-BJ-A291-01A
ea217086-fe12-42f0-8d14-1ac50e524cd3	1	THCA	TCGA-BJ-A2N7-01A
e7b4c959-79d4-4c69-a79f-274fff39628a	1	THCA	TCGA-BJ-A2N8-01A
eb3da0e9-de75-4918-9745-b93583a25993	0	THCA	TCGA-BJ-A2N9-01A
0f020d8a-9278-4280-9c0b-8c826f95e852	1	THCA	TCGA-BJ-A2NA-01A
e7095c2e-18c2-4e09-8ee7-c0afc9b49f00	1	THCA	TCGA-BJ-A2P4-01A
8d887a56-965a-4bfc-9548-7274d4c547c0	0	THCA	TCGA-BJ-A3EZ-01A
7c8c0d99-928d-4206-9439-fedfb1613496	0	THCA	TCGA-BJ-A3F0-01A
7d376e76-123b-4841-affa-cdda6e94eedd	0	THCA	TCGA-BJ-A3PR-01A
1c7f5b96-903c-42eb-86c8-303dc1a29683	1	THCA	TCGA-BJ-A3PT-01A
cecb939b-6b3f-4de6-b544-b926a585d280	1	THCA	TCGA-BJ-A3PU-01A
9d8bf8b5-64f4-4da2-8208-f277fc1080df	1	THCA	TCGA-BJ-A45C-01A
15c281db-a8fc-4277-85ed-a6b7be8e2c09	1	THCA	TCGA-BJ-A45D-01A
e793f50f-36d0-4a23-9549-e093d00a9824	0	THCA	TCGA-BJ-A45E-01A
691e189e-4ce0-4d2f-9a8a-e39612031449	0	THCA	TCGA-BJ-A45F-01A
2978c645-3667-42d2-be67-2c3e5955b981	1	THCA	TCGA-BJ-A45G-01A
600b127f-51dc-4bfa-913e-3405c746e0e7	1	THCA	TCGA-BJ-A45H-01A
63f4b796-90e0-43aa-8547-fcd903795e31	0	THCA	TCGA-BJ-A45I-01A
3ac8acd9-c9f5-41d9-a9dd-59679af7bbe3	1	THCA	TCGA-BJ-A45J-01A
c3a1ca53-98cb-47ec-9b51-40e9eeb9947d	1	THCA	TCGA-BJ-A45K-01A
488a92a2-6a38-4ed8-8ac4-cd82adf7efd6	0	THCA	TCGA-BJ-A4O8-01A
9524f668-17f0-4af5-bd61-9392b68e7078	1	THCA	TCGA-BJ-A4O9-01A
7084000c-09e2-43d6-af0b-d8c68fb584a4	1	THCA	TCGA-CE-A13K-01A
ffe66e12-86ac-40c2-8f5f-96daab60e809	1	THCA	TCGA-CE-A27D-01A
1f8050e4-f7fd-4e10-910e-2744e3d0e9f3	1	THCA	TCGA-CE-A3MD-01A
297ac3f8-66c5-4a10-9c85-0ae0656ac0fe	1	THCA	TCGA-CE-A3ME-01A
2dbd2ef0-968e-46c4-8f3b-5fd6abff49b2	1	THCA	TCGA-CE-A481-01A
d03b9766-d5fb-41e1-945b-6d5b6018992d	1	THCA	TCGA-CE-A482-01A
cb61258c-e67c-451e-b379-1f7e3ffb851e	0	THCA	TCGA-CE-A483-01A
a048b11e-ec14-4d33-b3f5-d1c727b97fd4	1	THCA	TCGA-CE-A484-01A
ce0b83b7-253e-42b4-bfb8-a2f1bee6312a	1	THCA	TCGA-CE-A485-01A
566459f5-0b0d-40e8-91a3-4b0325d7a8a7	1	THCA	TCGA-DE-A0XZ-01A
6b468386-fc32-4e0b-8c43-fa263adf5913	0	THCA	TCGA-DE-A0Y2-01A
cb5e1368-6e7b-4793-8008-29b03c5ce500	0	THCA	TCGA-DE-A0Y3-01B
ad4dc9e5-d105-48e9-8e5c-31242b005320	1	THCA	TCGA-DE-A2OL-01A
02fc5b31-17e9-40e3-a7b4-2bc32b0cb18c	1	THCA	TCGA-DE-A3KN-01A
dd253309-3b7f-4ddc-b960-d7ae27a3d2d2	0	THCA	TCGA-DE-A4M8-01A
f1b23936-fb6b-4e1e-943e-7689e526bc95	1	THCA	TCGA-DE-A4M9-01A
20d9cca0-c0c7-412e-9a44-139304cae9d2	1	THCA	TCGA-DE-A4MA-01A
a416cb72-e31b-4c91-8f3a-b0de4cc353aa	0	THCA	TCGA-DE-A4MB-01A
de1b1d39-2a61-4d15-a747-291de2f9afa0	0	THCA	TCGA-DE-A4MC-01A
949dbe08-26e2-442a-ac71-0b9c7e68ad80	0	THCA	TCGA-DE-A4MD-01A
0b1b22c9-74b4-47b1-8930-8530db7b3ea5	1	THCA	TCGA-DE-A69J-01A
1a5b64cd-c4df-48c1-bcf3-60302a6625a6	1	THCA	TCGA-DE-A69K-01A
e8d46deb-f434-4a0f-adbd-e566daa16dcc	0	THCA	TCGA-DE-A7U5-01A
f8162566-19cd-4f78-a624-0248712c3775	0	THCA	TCGA-DJ-A13L-01A
5326d1ef-a75f-4d5b-afb4-95f2b2299e6f	1	THCA	TCGA-DJ-A13M-01A
98fdfcf3-a4ba-46ad-a070-0095fd3b0491	1	THCA	TCGA-DJ-A13O-01A
c546c8fc-0c1f-49e1-892c-fcecd0d6ebe3	1	THCA	TCGA-DJ-A13P-01A
d39fc650-a173-4e5f-a45e-605815421a01	0	THCA	TCGA-DJ-A13R-01A
316efec3-e00a-4bb6-94e3-52567ebe5ab2	0	THCA	TCGA-DJ-A13S-01A
f3413ed5-18fc-4d15-a213-065876cd4827	1	THCA	TCGA-DJ-A13T-01A
2d0cc895-1fe8-42c2-a4da-ba94f746353c	0	THCA	TCGA-DJ-A13U-01A
01b5618e-59d1-494b-97e9-4d7d3774ea06	1	THCA	TCGA-DJ-A13V-01A
b62a7a47-6517-4218-be0c-dc5addcce3a3	0	THCA	TCGA-DJ-A13W-01A
0ffb2492-6f60-4adc-b80f-1be48e2dd250	1	THCA	TCGA-DJ-A13X-01A
bfdc2375-9a4d-4f8a-be9d-3d6ac65c6084	1	THCA	TCGA-DJ-A1QD-01A
3f1ba2aa-6a75-4b1d-8c21-27dc3736b2ff	0	THCA	TCGA-DJ-A1QE-01A
1b4641cf-26d9-4f6a-81f4-42d3811b625f	0	THCA	TCGA-DJ-A1QF-01A
f47b15f9-ef14-45c9-8cfa-20756c9c9944	0	THCA	TCGA-DJ-A1QG-01A
1abca98b-c7e0-4526-a2f5-1fa7e76a4181	1	THCA	TCGA-DJ-A1QH-01A
05622f14-a6d4-4a70-9971-af7c8743ad80	1	THCA	TCGA-DJ-A1QI-01A
06511e7a-5547-4894-a9c3-bafa7f9acfcf	1	THCA	TCGA-DJ-A1QL-01A
7c127fd4-e071-4d90-92a3-92696d3b3803	1	THCA	TCGA-DJ-A1QM-01A
f8c437d3-990f-45c4-ae75-7aaa20e12fa4	1	THCA	TCGA-DJ-A1QN-01A
09d85fc2-3abf-408c-83c6-63f62d950134	0	THCA	TCGA-DJ-A1QO-01A
fc84ce60-7428-4781-b1cc-23ee8d41d3e5	1	THCA	TCGA-DJ-A1QQ-01A
e26e08f4-a680-4a6e-bf6b-fd0e7f76c3a7	1	THCA	TCGA-DJ-A2PN-01A
d5296abd-68dd-408e-9f53-35a3989b89f3	1	THCA	TCGA-DJ-A2PO-01A
40b0b985-aa89-433e-ae72-9f484bbcbbf4	1	THCA	TCGA-DJ-A2PP-01A
d44bf1c0-144c-4052-aa6b-b7b324d4c415	1	THCA	TCGA-DJ-A2PQ-01A
c5ca4cf7-e8c3-4dd0-be8b-d97b19311274	1	THCA	TCGA-DJ-A2PR-01A
08e6f74e-ea22-4a0f-bc67-809f25ac3778	1	THCA	TCGA-DJ-A2PS-01A
11b520b2-5b42-4732-b9d7-f737b6dd7f08	1	THCA	TCGA-DJ-A2PT-01A
b62e8ea1-d741-4cf4-8ced-5e7c3f6ebf69	1	THCA	TCGA-DJ-A2PU-01A
751f45b1-bbd9-4415-b197-f5b8f477210d	1	THCA	TCGA-DJ-A2PV-01A
0306a04f-226b-42aa-8a05-d0f1a41e9e0a	1	THCA	TCGA-DJ-A2PW-01A
10c1cffc-b6f2-4143-8fdf-19d0d956fc5f	1	THCA	TCGA-DJ-A2PX-01A
a4b5d6d0-da76-4c94-82e9-85e1ce1a6211	1	THCA	TCGA-DJ-A2PY-01A
a22b10d1-90e0-41ca-a315-7b0cdb24e4ed	0	THCA	TCGA-DJ-A2PZ-01A
bce8e865-f7cb-46c4-9eb3-98a136731c1b	0	THCA	TCGA-DJ-A2Q0-01A
daee9614-df75-46ce-849c-804ea8875c94	0	THCA	TCGA-DJ-A2Q1-01A
9b363f8b-cfb8-489b-aaa9-9bcec222aec9	1	THCA	TCGA-DJ-A2Q2-01A
75995186-53d1-4013-bb7e-e73952f6eb4e	0	THCA	TCGA-DJ-A2Q3-01A
d72816e5-3dfa-4d21-98c8-dea2431ef9dd	1	THCA	TCGA-DJ-A2Q4-01A
60f8d727-b269-4cf0-b9a0-d056ea4ea12f	0	THCA	TCGA-DJ-A2Q5-01A
215d063b-a3bd-48ef-bcdf-35561df80096	1	THCA	TCGA-DJ-A2Q6-01A
ff128e17-662e-4e5d-aa8b-d2e729e50285	1	THCA	TCGA-DJ-A2Q7-01A
2b2cc240-fa14-40b8-8acc-5dbac410ac11	1	THCA	TCGA-DJ-A2Q9-01A
b4ee7e04-f368-493c-803e-e72960c8d3aa	1	THCA	TCGA-DJ-A2QA-01A
c98d4470-32d7-4e5d-b292-22e5ddf20f1f	0	THCA	TCGA-DJ-A2QB-01A
7d920cbc-0442-4a03-91e6-425773a1debc	1	THCA	TCGA-DJ-A2QC-01A
b1a40625-0f46-4da8-b831-cf40b667425a	1	THCA	TCGA-DJ-A3UK-01A
d7820340-0d8c-4222-bd17-f22ef5e12f72	1	THCA	TCGA-DJ-A3UM-01A
e067d231-6f02-4c16-8690-30b224fae613	1	THCA	TCGA-DJ-A3UN-01A
ad80db19-db47-4288-8c78-87de24f267e4	1	THCA	TCGA-DJ-A3UO-01A
13bd02eb-8c78-4a61-93ad-66e2376707c8	1	THCA	TCGA-DJ-A3UP-01A
eaa1f3af-c283-4395-841d-d23eb1dd5499	1	THCA	TCGA-DJ-A3UQ-01A
d2bf1391-e8e7-4cdc-9c1e-7bbb8afb8a8f	1	THCA	TCGA-DJ-A3UR-01A
0114f4ac-8201-4614-aba0-5fba56d0bfd4	1	THCA	TCGA-DJ-A3US-01A
7b9d833b-2c36-4cdc-b6d7-1d0c88a2da24	1	THCA	TCGA-DJ-A3UT-01A
631ebaf0-0fd9-43df-940d-a9b4e61b7c01	1	THCA	TCGA-DJ-A3UU-01A
50dc3968-430e-449f-a440-52629b5652ad	1	THCA	TCGA-DJ-A3UV-01A
83c9d683-a927-46a8-8f3c-a1f46f2490c0	0	THCA	TCGA-DJ-A3UW-01A
199fc57e-62dc-4780-9f23-eb9edb5a309a	1	THCA	TCGA-DJ-A3UX-01A
d6f1f30b-d931-4e1e-b553-57268cac6a6e	0	THCA	TCGA-DJ-A3UY-01A
ea1e596a-f463-47ca-b34d-408409e404c1	1	THCA	TCGA-DJ-A3UZ-01A
b3910af9-07db-4baf-afc0-d3d79b3a0b94	0	THCA	TCGA-DJ-A3V0-01A
9ac96abc-b7d1-45c0-86c3-9423012464fe	1	THCA	TCGA-DJ-A3V2-01A
a72e344d-3713-4641-b6d6-f811d4d8b530	1	THCA	TCGA-DJ-A3V3-01A
9289122f-d43c-49ff-8bbf-79e8c09597f7	0	THCA	TCGA-DJ-A3V4-01A
77e82510-6725-4eb0-9161-49c439d89e98	0	THCA	TCGA-DJ-A3V5-01A
3220502b-f767-44ee-a65d-12784f12f559	0	THCA	TCGA-DJ-A3V6-01A
8a1ba70d-e5ea-4fff-a849-1bb06f25bde3	1	THCA	TCGA-DJ-A3V7-01A
f6be43ca-bcc6-4172-8648-648f3ac39820	0	THCA	TCGA-DJ-A3V8-01A
2a61a260-4019-4091-9749-18f3e1941378	1	THCA	TCGA-DJ-A3V9-01A
e730b6a9-2dbb-4f33-bbf8-0fe3ee973bbb	1	THCA	TCGA-DJ-A3VA-01A
9621d31c-fa08-4d32-99e3-52a6b3c7692f	0	THCA	TCGA-DJ-A3VB-01A
77b2003d-9919-41cf-9531-932df32a7b5b	0	THCA	TCGA-DJ-A3VD-01A
635a8ee6-e66f-47e8-a489-ad9fa47aa5dd	1	THCA	TCGA-DJ-A3VE-01A
ba279fb0-bdd0-46d9-8c1c-ccbc75ee5522	0	THCA	TCGA-DJ-A3VF-01A
7b02b541-a5e2-4087-9045-c263a5c0f3b9	1	THCA	TCGA-DJ-A3VG-01A
ba23a54f-9a65-4a6d-9ca2-8f0d2a75a75b	0	THCA	TCGA-DJ-A3VI-01A
21bdfcf1-5e7f-49b7-8b4e-a4926924cdda	1	THCA	TCGA-DJ-A3VJ-01A
d12d1b97-9920-4862-b04f-1999ee1893c5	1	THCA	TCGA-DJ-A3VK-01A
e2cd42aa-e9da-4b0c-b994-16fd239ccd60	1	THCA	TCGA-DJ-A3VL-01A
748816fa-9039-4815-9b5f-b3f924a3c8cc	0	THCA	TCGA-DJ-A3VM-01A
c69a590f-24c7-4a50-a547-7f81a4b361ba	1	THCA	TCGA-DJ-A4UL-01A
4aba73a4-99d2-470d-a4e2-364887701885	1	THCA	TCGA-DJ-A4UP-01A
e17b4b03-dcb3-4459-8e47-647060853b34	1	THCA	TCGA-DJ-A4UQ-01A
d5f12dc2-ea37-4164-886a-82cb0a42c5f1	0	THCA	TCGA-DJ-A4UR-01A
e52e10a1-64f5-47b6-a1fb-ac2566b8922f	0	THCA	TCGA-DJ-A4UT-01A
9781fd8d-1040-46c3-a178-a21004dd1e61	1	THCA	TCGA-DJ-A4UW-01A
a0ff3d4b-dc22-4e1e-ade9-5415c5a27b5c	1	THCA	TCGA-DJ-A4V0-01A
17389040-3de6-48c7-9729-3f5c2902ae15	0	THCA	TCGA-DJ-A4V2-01A
9cbacd22-d4d8-425a-a2df-76525440a3bb	0	THCA	TCGA-DJ-A4V4-01A
5a633df8-1876-420b-a5a1-a0b7a64b9ae9	1	THCA	TCGA-DJ-A4V5-01A
40ce52ae-fba8-4947-b35e-cebbc8b36480	1	THCA	TCGA-DO-A1JZ-01A
52a45c13-44e6-44ec-b226-8f34551f82e0	0	THCA	TCGA-DO-A1K0-01A
8cb271f7-fecf-49be-b96c-d63e2fae9609	1	THCA	TCGA-DO-A2HM-01B
59748393-f54b-4aa8-b680-91a7eddb49f3	1	THCA	TCGA-E3-A3DY-01A
df79cafc-d45d-4cfe-8bb2-ee6ea60e148d	1	THCA	TCGA-E3-A3DZ-01A
02990ca2-a961-415f-942d-bbab18813207	1	THCA	TCGA-E3-A3E0-01A
6caa72c9-2c97-45cc-af6a-311f1ade8d21	1	THCA	TCGA-E3-A3E1-01A
972f0b40-98af-45d0-81a0-c33cd680e7eb	1	THCA	TCGA-E3-A3E2-01A
c05cc29f-4109-4cc8-86da-1fc4cc04cf62	0	THCA	TCGA-E3-A3E3-01A
67ddb2bb-19f5-45a7-86fc-07df6b81a064	1	THCA	TCGA-E3-A3E5-01A
0317bba0-fca7-415b-8ad9-99b7d21cd2db	0	THCA	TCGA-E8-A242-01A
4c658bd4-8509-46b6-b7df-2f9101009537	0	THCA	TCGA-E8-A2EA-01A
6e2dbea5-3754-4eb3-ac0f-b54a2321bdc5	0	THCA	TCGA-E8-A2JQ-01A
f067b55d-4b5b-4764-86c9-5ba9fe2368e9	0	THCA	TCGA-E8-A3X7-01A
c61cbc67-9959-4b9c-ac59-1aa75dfa684a	0	THCA	TCGA-E8-A413-01A
380a7dcb-4456-48c5-861e-99b3bf180e9d	1	THCA	TCGA-E8-A414-01A
4293b1c4-8d41-46c0-ac05-0c01844b7aee	1	THCA	TCGA-E8-A415-01A
eb339200-539a-41dd-ae4b-9200e71bf91e	1	THCA	TCGA-E8-A416-01A
23fec325-eb3c-40f2-be92-f35dacd5a257	0	THCA	TCGA-E8-A417-01A
042d2532-2d80-4665-a70e-24919aacba81	0	THCA	TCGA-E8-A418-01A
15b5d132-e129-4e09-be40-498f9a7ead49	0	THCA	TCGA-E8-A419-01A
01f37979-ae14-4875-b4ef-4c8a1c4797f0	1	THCA	TCGA-E8-A432-01A
77a9374d-9078-4cd5-9a3c-d5ad8374013d	1	THCA	TCGA-E8-A433-01A
452039c9-4b82-4438-a83f-250b65725cac	1	THCA	TCGA-E8-A434-01A
6afd623d-d01b-471c-b7d6-dbf744cc2c60	0	THCA	TCGA-E8-A436-01A
609eb1d0-eadd-44dc-b550-febd4dfce888	0	THCA	TCGA-E8-A437-01A
099f45ff-8774-4006-b9f2-4b3fec1d796d	1	THCA	TCGA-E8-A438-01A
1cdec6e8-b8f4-4a41-84ee-7b259ad3a48f	0	THCA	TCGA-E8-A44K-01A
57723fa5-3b73-43d5-9338-a75d07358908	0	THCA	TCGA-E8-A44M-01A
5d62de05-e7d0-4526-bbf6-501241e5017d	1	THCA	TCGA-EL-A3CL-01A
51ef95ef-b67e-440f-9237-129e3e2c31b1	2	THCA	TCGA-EL-A3CM-01A
0b65bfd2-1d66-4843-b45d-22e9d3cd752f	0	THCA	TCGA-EL-A3CN-01A
40d1d8d1-dc4e-4403-853d-aa4a3a750aee	1	THCA	TCGA-EL-A3CO-01A
391b1bb8-040f-4991-96a1-aff9e5310fa3	1	THCA	TCGA-EL-A3CP-01A
1caf6110-b8eb-4d42-940c-4e731c5f37b4	0	THCA	TCGA-EL-A3CR-01A
7a1441f5-ee8b-4c78-bcec-bd7f4cb92b25	0	THCA	TCGA-EL-A3CS-01A
d2ab88f5-0d9d-46c7-866b-50123a207b27	1	THCA	TCGA-EL-A3CT-01A
a75db1e8-437a-4ebe-853e-221bd88dc477	0	THCA	TCGA-EL-A3CU-01A
bfb9d5a5-2381-4d3f-87fe-78a5224b70d5	0	THCA	TCGA-EL-A3CV-01A
1855c5a3-308f-47f5-abaa-186bb4ccaafe	2	THCA	TCGA-EL-A3CW-01A
64ddc24a-701d-4601-b05a-3b0ec6792c2a	1	THCA	TCGA-EL-A3CX-01A
16e1e40b-e244-428a-9649-9619de9542ba	0	THCA	TCGA-EL-A3CY-01A
c217c269-ef5a-472f-a884-a6c3b72ee05a	1	THCA	TCGA-EL-A3CZ-01A
5ec6198d-c576-4880-8b74-8cf35ebb163d	0	THCA	TCGA-EL-A3D0-01A
813356c2-8273-466f-92e1-c5fda6071340	1	THCA	TCGA-EL-A3D1-01A
c7ea2ca8-2719-40ea-b339-dda92cc32fed	1	THCA	TCGA-EL-A3D4-01A
28bbc360-445e-40b2-82b4-715cdc62621f	1	THCA	TCGA-EL-A3D5-01A
c7d216e8-ca12-49a7-981e-7542f087e84a	0	THCA	TCGA-EL-A3D6-01A
35bf4c08-13f7-4c37-9d82-db7b107ee8a5	0	THCA	TCGA-EL-A3GO-01A
8398da9c-a7d7-45e0-b7cc-13758754be7c	0	THCA	TCGA-EL-A3GP-01A
545ecf6d-e9b7-4350-9bfe-9a8e0baca750	2	THCA	TCGA-EL-A3GQ-01A
11628538-0f96-4898-a2c5-dd09f352cdcd	1	THCA	TCGA-EL-A3GR-01A
091d567e-4d88-46a8-8eb8-d32885139080	0	THCA	TCGA-EL-A3GS-01A
a40f86fc-6d58-42a9-a1a0-edb73081ef6f	0	THCA	TCGA-EL-A3GU-01A
2d0f8bf2-5e87-4ff0-a5d8-18ee85b78a4a	1	THCA	TCGA-EL-A3GV-01A
5ca1c43f-2bb1-4078-9926-f032df426521	1	THCA	TCGA-EL-A3GW-01A
92d62f04-dcd8-4294-9226-dee446cb7e0c	0	THCA	TCGA-EL-A3GX-01A
0fb443a7-2b40-464b-81a8-5fb34d78f7d4	1	THCA	TCGA-EL-A3GY-01A
c706b329-27e3-46d3-9443-8f9485589373	1	THCA	TCGA-EL-A3GZ-01A
c4026743-51c6-4a49-b2ef-c4ce46354343	1	THCA	TCGA-EL-A3H1-01A
407c9170-c871-42de-8148-a3f218f4dc05	1	THCA	TCGA-EL-A3H2-01A
b387367c-dbe0-458d-bdab-c0312d9da795	0	THCA	TCGA-EL-A3H3-01A
2212ecec-5338-48f1-9dca-bac6d82d61b1	0	THCA	TCGA-EL-A3H4-01A
db53b8f9-4dc2-414f-8eff-6982d0ea7207	0	THCA	TCGA-EL-A3H5-01A
6f792390-f5ad-4b7e-b61d-ca7720b7c4ce	0	THCA	TCGA-EL-A3H7-01A
70ea65af-28ef-4932-ba91-cb222ef75412	1	THCA	TCGA-EL-A3H8-01A
2c093952-1192-4e9c-bb0c-e719ffe0a7d1	1	THCA	TCGA-EL-A3MW-01A
6373e949-005c-4a2f-8028-e88ce4e72c9a	1	THCA	TCGA-EL-A3MX-01A
a5e66228-7f8d-4974-88a3-592a2d2d1245	1	THCA	TCGA-EL-A3MY-01A
7d02dce0-24d6-4a0d-beeb-6ba783a3cd91	0	THCA	TCGA-EL-A3MZ-01A
3fc6ba6f-7487-4e00-a8c7-c5715a177539	0	THCA	TCGA-EL-A3N2-01A
c34f4269-01e9-4b67-898c-4a88a93e5574	0	THCA	TCGA-EL-A3N3-01A
b2474db1-85c7-410d-b8eb-e34c65595b6d	1	THCA	TCGA-EL-A3T0-01A
5b9b0530-5792-47e0-b98c-2a99f1aeec4b	0	THCA	TCGA-EL-A3T1-01A
f6e9d9c8-f995-4081-9e24-ff9753f6deaa	1	THCA	TCGA-EL-A3T2-01A
53a85137-3601-4d29-8260-be18e12eeb1c	0	THCA	TCGA-EL-A3T3-01A
f903e45e-2fd1-4a38-9482-7cdfe73ca6e7	0	THCA	TCGA-EL-A3T6-01A
717a37a4-9a1e-48a0-8ee8-2c09101d31b6	1	THCA	TCGA-EL-A3T7-01A
f396f1f7-54db-4bea-b521-b8182b97b4fa	1	THCA	TCGA-EL-A3T8-01A
1e5cdc86-6546-47fd-91dd-db011bec3267	1	THCA	TCGA-EL-A3T9-01A
9701b8cb-a173-4b36-a8ed-3b80ddd725d9	1	THCA	TCGA-EL-A3TA-01A
acaa119a-b29e-4e20-9fad-e75cbba60e95	1	THCA	TCGA-EL-A3TB-01A
6c0cdaa9-df7f-4df5-9483-15995754a365	1	THCA	TCGA-EL-A3ZG-01A
6ebe0e69-f7df-4109-a83d-21dcaedeca83	1	THCA	TCGA-EL-A3ZH-01A
0eaf84d0-64fe-4707-8ca2-c20c463a5643	0	THCA	TCGA-EL-A3ZK-01A
79318595-a494-4bf5-bf7c-8388679b310f	1	THCA	TCGA-EL-A3ZL-01A
976688ab-c4bc-412d-90c3-31c28be9b02f	1	THCA	TCGA-EL-A3ZM-01A
dadad12a-c7d1-4ec4-b39d-fe9e939e342a	1	THCA	TCGA-EL-A3ZN-01A
b4fd071b-3baa-4e51-95d4-0fcbb9a080c7	0	THCA	TCGA-EL-A3ZO-01A
a6c35995-65ba-460f-acf3-5455cd066c92	1	THCA	TCGA-EL-A3ZP-01A
5d688768-49ef-4058-9601-f29643d55770	1	THCA	TCGA-EL-A3ZQ-01A
047b5963-4d2b-4173-ab91-440cc75fbaa3	1	THCA	TCGA-EL-A3ZR-01A
9e7830ab-9211-4b70-a62d-8953ce6dfbd9	1	THCA	TCGA-EL-A3ZS-01A
e2a8da48-2360-474f-a7e5-d6c8e3a1c0b8	0	THCA	TCGA-EL-A3ZT-01A
44a35f39-b321-4e07-ae92-b211bd763803	1	THCA	TCGA-EL-A4JV-01A
7be7b9b9-6a86-442d-845b-16f645fdff8c	0	THCA	TCGA-EL-A4JW-01A
d74a1b08-4d32-4886-a569-9b440bf6db8c	0	THCA	TCGA-EL-A4JX-01A
b8dce39b-fd5d-47b7-bd4d-556d6321c175	1	THCA	TCGA-EL-A4JZ-01A
de2e2b19-bd66-471b-b1b4-6af217c6eb45	1	THCA	TCGA-EL-A4K0-01A
55fa2dea-fa3d-4d34-b301-dbe2d5a13a3e	0	THCA	TCGA-EL-A4K1-01A
aa4db6f2-4827-4648-ac1d-c95559de80d3	1	THCA	TCGA-EL-A4K2-01A
a3789d7d-f77e-495a-9695-26619f48cbc3	0	THCA	TCGA-EL-A4K4-01A
495fdbfd-d4ab-4ef6-af13-e48846f54750	0	THCA	TCGA-EL-A4K6-01A
ae338297-72fa-43ed-9b83-e6348eae3381	1	THCA	TCGA-EL-A4K7-01A
fe914956-686a-4312-9fc3-5de5e52a5b6b	1	THCA	TCGA-EL-A4K9-01A
834bef5d-db24-4ee5-8e5d-f26ba623990e	0	THCA	TCGA-EL-A4KD-01A
0dbbaea5-7cd3-4a14-b5bd-0fab166de417	1	THCA	TCGA-EL-A4KG-01A
12de685c-6bc4-4813-b52b-18e641f4ab2e	1	THCA	TCGA-EL-A4KH-01A
04e7e134-3851-490d-95b9-46ec15b9e7fd	1	THCA	TCGA-EL-A4KI-01A
a004383e-3526-4894-bd4d-0d2b74210b67	1	THCA	TCGA-EM-A1CS-01A
bd70a8cf-4b26-4a7b-aed5-414a30796763	0	THCA	TCGA-EM-A1CT-01A
f989b58a-32b9-4fcf-a774-d37a7078a83c	1	THCA	TCGA-EM-A1CU-01A
9241663d-a520-4781-80fc-491b31060573	1	THCA	TCGA-EM-A1CV-01A
27fda95a-d0a9-4d48-bd45-fce7556974da	0	THCA	TCGA-EM-A1CW-01A
ea23b6fe-f256-4a87-8e50-d1150eae60fb	0	THCA	TCGA-EM-A1YA-01A
f99fe463-48da-48b4-8c18-6a87059ae629	0	THCA	TCGA-EM-A1YB-01A
a99d50ac-d752-4682-baa9-383c7ad72ebe	0	THCA	TCGA-EM-A1YC-01A
7a8851a1-e60c-4f64-bddd-fca0b85b4f5f	1	THCA	TCGA-EM-A1YD-01A
d3dc389c-a432-4d63-9e05-6e6442074ddc	1	THCA	TCGA-EM-A1YE-01A
3e310416-0d2b-4b5b-af30-6f7e467cebd7	0	THCA	TCGA-EM-A22I-01A
d3aaf158-eafe-4be1-b503-422c808c3159	0	THCA	TCGA-EM-A22J-01A
e5a3ca8e-87c9-4fba-a8f9-9ada1cfcf818	1	THCA	TCGA-EM-A22K-01A
e1e73715-1ebc-4350-a17a-577b62fa748f	1	THCA	TCGA-EM-A22L-01A
a6c3d7d2-0cd0-4d4c-9e9d-cd776d97627b	0	THCA	TCGA-EM-A22M-01A
c8669447-36df-46cc-b2fe-c1be299e2d4d	0	THCA	TCGA-EM-A22N-01A
1c897161-9c53-47c0-b411-65b1ce47a054	1	THCA	TCGA-EM-A22O-01A
b2fc442f-80e4-4773-b38c-19a47af591ef	1	THCA	TCGA-EM-A22P-01A
6c39e53d-7a5c-44a2-b694-09acfa1ed24c	1	THCA	TCGA-EM-A22Q-01A
ce81b0f2-7c42-41ce-b2e9-ac4582a4bb33	1	THCA	TCGA-EM-A2CJ-01A
dc996f25-17af-45c9-9fc9-ffb035904168	1	THCA	TCGA-EM-A2CK-01A
96ea2972-5803-453b-93b2-135a293b76d3	1	THCA	TCGA-EM-A2CL-01A
eb7c713f-93cd-413c-951f-c74c10a6b069	1	THCA	TCGA-EM-A2CM-01A
0a1f588b-2c66-4649-8c39-813977d42374	1	THCA	TCGA-EM-A2CN-01A
5908eea4-489b-47be-9bab-78129fadfe99	0	THCA	TCGA-EM-A2CO-01A
de163c5c-d208-4d2c-a443-88f969ae1f59	1	THCA	TCGA-EM-A2CP-01A
c64b3d54-715a-4805-a75a-f58478afb4e4	0	THCA	TCGA-EM-A2CQ-01A
9c925242-3b0c-4c9a-8eac-1987123ab7d5	1	THCA	TCGA-EM-A2CR-01A
5f50712a-f2e0-48b1-8ec3-586ae4acdd9b	1	THCA	TCGA-EM-A2CS-01A
d7e54512-d90d-4b2d-8451-9d5ad7d95372	1	THCA	TCGA-EM-A2CT-01A
e811370c-257a-4f90-a167-e9621c5f3aae	1	THCA	TCGA-EM-A2CU-01A
ddb75b02-1131-4190-8c2b-e88ca9508af3	0	THCA	TCGA-EM-A2OV-01A
b6bcbbb9-269d-4ef9-9f53-82ca18ad2b19	0	THCA	TCGA-EM-A2OW-01A
af9b16d7-f897-4899-892a-b50b53f0db01	1	THCA	TCGA-EM-A2OX-01A
0931a2a3-6e4d-4cf3-adef-caa242b17b41	0	THCA	TCGA-EM-A2OY-01A
37331a88-c267-473e-a39b-1aa5d9bd6e06	1	THCA	TCGA-EM-A2OZ-01A
33120000-a05f-4713-b0e2-a6e63b50a002	1	THCA	TCGA-EM-A2P0-01A
b303f535-1023-4e11-8cf9-fa9b9e81ef3a	2	THCA	TCGA-EM-A2P1-01A
9dbdb845-56c0-4518-9cda-21136c6a2fc4	1	THCA	TCGA-EM-A2P2-01A
2080ad70-c899-43d9-a4d5-9f6ea0c9a4c2	1	THCA	TCGA-EM-A2P3-01A
c516906e-bde4-426b-9638-e1972112c8db	1	THCA	TCGA-EM-A3AI-01A
2a6d061f-181a-4b9b-ab97-b8440a742171	1	THCA	TCGA-EM-A3AJ-01A
98628526-eed6-4b8b-8998-28d6495e51c3	1	THCA	TCGA-EM-A3AK-01A
84a235f6-a782-4563-9c8e-11e4c5261f50	1	THCA	TCGA-EM-A3AL-01A
d185455e-65e2-42ee-8cc2-cb53890bb136	1	THCA	TCGA-EM-A3AN-01A
3b567180-073c-4262-a9e6-f73429a84640	0	THCA	TCGA-EM-A3AO-01A
90937832-6d98-4fcf-83e7-75b1477ed1bb	1	THCA	TCGA-EM-A3AP-01A
538c734d-180a-4342-9de5-d0f39b13265a	1	THCA	TCGA-EM-A3AQ-01A
bd37a689-29b3-45b5-a3db-553029a02cfd	1	THCA	TCGA-EM-A3AR-01A
b15db5d7-4e3a-432c-aa3b-8859c8f8f0ee	1	THCA	TCGA-EM-A3FJ-01A
716cf40a-079b-4ef6-bea6-0c635b2bef20	1	THCA	TCGA-EM-A3FK-01A
46b2b6ce-c2e2-4d07-92ac-ef8d02a8797d	0	THCA	TCGA-EM-A3FL-01A
7322b212-7a45-4b43-9b7e-e3d9dfd7826f	0	THCA	TCGA-EM-A3FM-01A
9b711119-bb05-4dd8-8c48-b7733723c301	1	THCA	TCGA-EM-A3FN-01A
b960a1b9-396b-43e0-934d-6458379ca1d6	1	THCA	TCGA-EM-A3FO-01A
fe2c45f9-1f46-4570-8d97-547252054973	1	THCA	TCGA-EM-A3FP-01A
1fedbf10-7b7e-4219-a347-f7144a7b999a	1	THCA	TCGA-EM-A3FQ-01A
ddf26281-5ecd-4313-9226-67fa3c5cd6ea	1	THCA	TCGA-EM-A3FR-01A
da8afaf8-3d6d-408b-aa69-5caa3846e6e7	1	THCA	TCGA-EM-A3O3-01A
2b9c6210-4d43-4d43-b365-c53d4a82d5f1	1	THCA	TCGA-EM-A3O6-01A
f4c5246c-3f38-4465-9d6e-b03c05fd650c	1	THCA	TCGA-EM-A3O7-01A
f4ace72a-4666-42eb-9a8a-dbeb7dd67ef0	1	THCA	TCGA-EM-A3O8-01A
a85bce57-d400-4157-a505-198ec9f97fe4	1	THCA	TCGA-EM-A3OA-01A
9caf5c27-21f9-4668-890a-ed5ecbf3859d	1	THCA	TCGA-EM-A3OB-01A
efe4f7de-140e-42a7-8b59-64543434ca58	1	THCA	TCGA-EM-A3ST-01A
88a0ed41-253a-45c2-aeae-b935c07c8efb	1	THCA	TCGA-EM-A3SU-01A
47927193-ac4f-4e4a-95e2-5cc1bd4eb0fb	1	THCA	TCGA-EM-A3SX-01A
ae27c22b-5732-46f9-b0c6-0fcba426cf4d	0	THCA	TCGA-EM-A3SY-01A
4ac2aa18-40be-4b36-b467-90a3bd6148cf	0	THCA	TCGA-EM-A3SZ-01A
9caada17-27e1-44f5-bfbe-7b091d714180	0	THCA	TCGA-EM-A4FF-01A
ea74d5b7-484c-4544-bfac-6b92acb2de52	1	THCA	TCGA-EM-A4FH-01A
bafde8e4-6333-4eb1-8bdb-94696d070d3f	1	THCA	TCGA-EM-A4FK-01A
2f5f2e0f-fed9-4b65-b8d6-70df7565e0a8	0	THCA	TCGA-EM-A4FM-01A
7570361b-8a18-4f09-b059-276342ae6a29	0	THCA	TCGA-EM-A4FN-01A
5346e3d3-9798-4be6-a26b-2cbd318383aa	0	THCA	TCGA-EM-A4FO-01A
7bd00111-b5fd-4d08-a3d7-7a8c079b60d2	0	THCA	TCGA-EM-A4FQ-01A
93776c4e-8907-4c2d-b4dc-1aa28bf81d20	0	THCA	TCGA-EM-A4FR-01A
4f2e25e4-4a38-4de3-9087-553a6e26b93a	0	THCA	TCGA-EM-A4FU-01A
514618bb-34fa-42a0-87d7-3292f78b1942	1	THCA	TCGA-EM-A4FV-01A
d2786582-86dd-42ab-a77d-efd380ef7eb8	0	THCA	TCGA-EM-A4G1-01A
404fa1b2-150b-4b69-ac14-a7bdb55c1a99	0	THCA	TCGA-ET-A25G-01A
227585f0-c4a0-4aab-a545-64ef7354ae99	0	THCA	TCGA-ET-A25I-01A
8bd1dc4d-c618-416c-944d-033f6e48aa53	1	THCA	TCGA-ET-A25K-01A
6212802a-29c5-437f-bce7-425421792212	0	THCA	TCGA-ET-A25L-01A
721617fe-901d-4e75-8cbc-7e3e5f761f26	1	THCA	TCGA-ET-A25M-01A
840f52f0-8050-421f-89c3-4aa49e7dbe01	1	THCA	TCGA-ET-A25N-01A
6048ee5f-674b-4216-a3af-3a4268b68482	1	THCA	TCGA-ET-A25O-01A
c8771827-2189-4ca3-960f-83ad5c6cc020	1	THCA	TCGA-ET-A25P-01A
8547ae55-cf5e-4a60-b11d-e31fbe593d0e	0	THCA	TCGA-ET-A25R-01A
0cc1bf28-c6b7-4b1a-b8df-c6c9f0c6a965	0	THCA	TCGA-ET-A2MX-01A
9b4c3bef-5fb0-4cf3-b33e-76b1a38d050c	0	THCA	TCGA-ET-A2MY-01A
692566f2-253a-4395-bf42-125003fd7d5a	1	THCA	TCGA-ET-A2MZ-01A
67ede967-e3a7-4610-93f9-ef8a2bcf0fc4	1	THCA	TCGA-ET-A2N0-01A
39b1476f-eba2-47d1-b02e-a4020e30d36b	1	THCA	TCGA-ET-A2N3-01B
0976dde5-85d5-410f-9dee-ee0aa505a2b3	1	THCA	TCGA-ET-A2N4-01A
c03b4af6-9bff-4a1d-8ed9-b142cdf265af	1	THCA	TCGA-ET-A2N5-01A
527e0481-bd1b-4841-a732-89ce5260dc39	1	THCA	TCGA-ET-A39I-01A
0c86e112-25be-4385-aecd-6cba3c98f92d	1	THCA	TCGA-ET-A39J-01A
ef8e0f11-8482-4e0f-be86-f26c22b587d7	1	THCA	TCGA-ET-A39K-01A
e3614ee1-9d2f-4683-a050-ec18888a6b79	1	THCA	TCGA-ET-A39L-01A
81d0648c-a0bf-42c8-bbd7-055c9f714697	0	THCA	TCGA-ET-A39M-01A
94e7e33a-e8ab-4bf5-951c-764da91c66fc	1	THCA	TCGA-ET-A39N-01A
5b10abf0-f806-4d82-ab2c-d7f19af763a8	0	THCA	TCGA-ET-A39O-01A
802a5710-3a33-41e4-a749-5303341d219e	1	THCA	TCGA-ET-A39P-01A
386ab3b5-5a37-47ce-b525-d717cf5c30a6	1	THCA	TCGA-ET-A39R-01A
c1b267a6-7a3f-44f9-805d-f30359f4963d	1	THCA	TCGA-ET-A39S-01A
e999772a-91cc-40c9-9e56-d804183ec2ca	1	THCA	TCGA-ET-A39T-01A
4f7e1eb1-e0a3-45b7-9e13-a59bb5e8fa70	1	THCA	TCGA-ET-A3BN-01A
eccf080d-5c05-4b98-9836-53a512d4fae0	1	THCA	TCGA-ET-A3BO-01A
b5f2c6ce-53e8-45cb-a4f0-e58a93c35cf8	1	THCA	TCGA-ET-A3BP-01A
45750931-bfa5-4014-9f21-a14b18087bd8	1	THCA	TCGA-ET-A3BQ-01B
2e2e58c9-3544-41e5-85a9-76c8f6075938	0	THCA	TCGA-ET-A3BS-01A
84aca1a1-3f03-4f19-8a3b-cb3eca6873cd	1	THCA	TCGA-ET-A3BT-01A
0446efb9-400b-4405-8757-d9373e9efa49	1	THCA	TCGA-ET-A3BU-01A
7c1ee608-fc7e-47d9-b615-5d6dc689f3cf	1	THCA	TCGA-ET-A3BV-01A
3fa7aaf2-fcf7-4079-a93e-6a088a3acb74	1	THCA	TCGA-ET-A3BW-01A
b90183ad-5b7b-444e-9683-e528102a460e	1	THCA	TCGA-ET-A3BX-01A
b7d98b01-85d4-40d8-9913-d7d49047a644	0	THCA	TCGA-ET-A3DO-01A
a05fda00-de19-431b-8eab-449c98a6312e	1	THCA	TCGA-ET-A3DP-01A
3b92c612-75c9-40c8-8424-790956e65ec9	0	THCA	TCGA-ET-A3DQ-01A
b4564da4-05bd-46c9-84f2-6961fb4b787f	1	THCA	TCGA-ET-A3DR-01A
012bc2ec-e825-4c4d-924e-b4b5aadd78c6	1	THCA	TCGA-ET-A3DS-01A
6deb812e-43d2-4fbd-900c-8c46497a39e3	0	THCA	TCGA-ET-A3DU-01A
43f57d90-9d9d-406d-b2af-ab4cb14dcd68	1	THCA	TCGA-ET-A3DV-01A
5516c983-5e9d-45e0-b04f-385cf6236026	0	THCA	TCGA-ET-A3DW-01A
157bebdd-31cd-4353-8d5a-eda38291bbfa	1	THCA	TCGA-ET-A40P-01A
190cbfa4-cacd-4514-a75c-528861dc627a	0	THCA	TCGA-ET-A40Q-01A
d585805a-ffde-4ebd-a135-dfbc31f52b21	1	THCA	TCGA-ET-A40R-01A
00de478e-0d1c-4aa4-8dcd-193944306227	1	THCA	TCGA-ET-A40S-01A
05f525a5-6b4e-4e9a-a33e-a592c7337228	1	THCA	TCGA-ET-A40T-01A
eea77060-4de1-4de1-9fb2-bb470ccc2312	1	THCA	TCGA-ET-A4KN-01A
cfa03e30-41eb-4e3b-ac24-a0ce5c85154e	1	THCA	TCGA-ET-A4KQ-01A
06e95a16-b2e5-4fa3-9d50-2b4aa0406cfe	0	THCA	TCGA-FE-A22Z-01A
4ebcd807-935c-4503-b5f3-b9521fc479d8	1	THCA	TCGA-FE-A230-01A
6c15dbce-8ce1-437c-8dfb-0617f2685069	0	THCA	TCGA-FE-A231-01A
d47f81ce-b29e-4629-b7b5-90d153c6e4bb	1	THCA	TCGA-FE-A232-01A
d1d1c93d-c68b-481f-86f0-b7af445da91c	1	THCA	TCGA-FE-A233-01A
dd2f3798-3b18-4ad1-9f1b-801e081e58cc	0	THCA	TCGA-FE-A234-01A
eb82e229-242e-4f4f-a9dc-d645db2bbb55	1	THCA	TCGA-FE-A235-01A
a4357d18-068f-4040-a9ca-9639f263c657	1	THCA	TCGA-FE-A236-01A
be33338f-7dd9-4bb6-a99e-9928f2d93a5c	1	THCA	TCGA-FE-A237-01A
a4fe7cc0-9033-4071-8242-4711be7d44ba	1	THCA	TCGA-FE-A238-01A
d5a353f7-7a8c-4e48-a738-b04c9b693611	1	THCA	TCGA-FE-A239-01A
1eba3348-7641-49e9-916d-ca0560ccda72	0	THCA	TCGA-FE-A23A-01A
897d450f-a91e-4aa0-8a48-746044cb69ad	0	THCA	TCGA-FE-A3PA-01A
e7034ac9-f68c-4850-a134-d712097c5147	0	THCA	TCGA-FE-A3PB-01A
3ae3b77a-27a1-4ffa-9260-568980804685	0	THCA	TCGA-FE-A3PC-01A
d3bcd789-4572-4add-b7e4-8939da261217	1	THCA	TCGA-FE-A3PD-01A
67b49c1c-9e44-4ac9-86cf-7e5cf505a171	1	THCA	TCGA-FK-A3S3-01A
320ce16b-cd06-4256-9247-4138044f3ac7	1	THCA	TCGA-FK-A3SB-01A
b4f31c4d-f570-4b86-921c-176db0e05f08	1	THCA	TCGA-FK-A3SD-01A
460f47e7-74ac-4517-a4e3-a0f0ff6a6e8b	1	THCA	TCGA-FK-A3SE-01A
86ab8cca-d930-4c45-a756-f527d25d4854	1	THCA	TCGA-FK-A3SG-01A
f2d4beaa-5888-4d5d-89d4-3c1389dad7c1	1	THCA	TCGA-FK-A3SH-01A
8ee8fb05-697e-488e-b0fc-87d3b090dce3	0	THCA	TCGA-FK-A4UB-01A
fd7f16ad-1ef5-42c9-b057-af6a5c7699d1	1	THCA	TCGA-FY-A2QD-01A
38ccfc2d-4a2d-4c40-9abd-fdb786832759	0	THCA	TCGA-FY-A3BL-01A
b4fa0a9a-8da0-46f3-8a44-58cb9c8243f0	1	THCA	TCGA-FY-A3I4-01A
04a2c278-0775-46d2-b9fe-3114f921b207	0	THCA	TCGA-FY-A3I5-01B
ee950db3-505f-462b-bf66-ad537d81cfec	1	THCA	TCGA-FY-A3NM-01A
76700a7d-6e88-4354-93c1-69d20ede5da1	0	THCA	TCGA-FY-A3NN-01A
9825b0a9-2727-4426-a3f4-e4a5dbbc71f5	1	THCA	TCGA-FY-A3NP-01A
2f694560-1109-492e-8882-f44bdb2aab1c	1	THCA	TCGA-FY-A3ON-01A
be9214cd-31ce-42e9-b8df-26da686ce168	1	THCA	TCGA-FY-A3R6-01A
38d4beb7-390d-456a-87d8-fccae2af2b1e	1	THCA	TCGA-FY-A3R7-01A
2284c84d-5bac-41bf-80f4-ccc8987c71fa	0	THCA	TCGA-FY-A3R8-01A
b429b3f1-a9be-45c5-87b3-5158e0c27907	0	THCA	TCGA-FY-A3R9-01A
4471815e-8360-4509-b15f-d065f922e2e7	1	THCA	TCGA-FY-A3RA-01A
a5824689-e938-4723-8c65-acf23dc6cccb	1	THCA	TCGA-FY-A3TY-01A
31f1f987-4f58-4c59-a511-8c3d6a6cee2e	1	THCA	TCGA-FY-A3W9-01A
20af7e47-0b22-4b92-b5ec-3837aa03dc7c	1	THCA	TCGA-FY-A3WA-01A
89d4b47e-0b41-4137-8339-c8c97abee2b7	0	THCA	TCGA-FY-A3YR-01A
4258c106-f0ca-4c72-8ac5-94fd27b68706	1	THCA	TCGA-FY-A40K-01A
b27216ff-0610-4ad4-adf9-4d4ffab6d9c1	0	THCA	TCGA-FY-A40L-01A
80aa2ce3-9932-4228-9e04-8303f2293e27	1	THCA	TCGA-FY-A40M-01A
953dd789-0c22-4e73-9238-7c3fd814027a	1	THCA	TCGA-FY-A40N-01A
1f7d9145-c0d8-4a37-b8f1-81ddc3a0a3f7	1	THCA	TCGA-FY-A4B0-01A
79ad2a74-a92b-4f2b-87da-d7abcd0628b9	1	THCA	TCGA-FY-A4B3-01A
28e5270f-74a3-4719-9bd9-17542e32d4bf	0	THCA	TCGA-FY-A4B4-01A
e91fa081-39e4-4087-b485-1edcd9cbf84a	1	THCA	TCGA-FY-A76V-01A
fad8c586-02f3-4bbf-b506-26b6bc0614a2	1	THCA	TCGA-GE-A2C6-01A
d62e2d66-ea13-4e20-bc6b-05e3df78ef71	0	THCA	TCGA-H2-A26U-01A
28072d64-455b-441c-9a43-68d068c730b1	1	THCA	TCGA-H2-A2K9-01A
e15fa484-8535-497b-9673-9c5e34247625	1	THCA	TCGA-H2-A3RH-01A
c61593b0-280b-414e-9831-39928a6817b0	0	THCA	TCGA-H2-A3RI-01A
520f5a10-c403-46b0-8de9-c93bd16ccaa3	0	THCA	TCGA-H2-A421-01A
df7c41b3-27dc-4c93-b3b3-16b7665c2a54	0	THCA	TCGA-H2-A422-01A
481df669-c9da-431c-b973-b097c3ed50bd	0	THCA	TCGA-IM-A3EB-01A
7e3dc5e6-9c6b-4e3a-8b08-62bfb1ac0921	1	THCA	TCGA-IM-A3ED-01A
0bce5de6-0797-4599-a473-bfe4d2a95d0f	0	THCA	TCGA-IM-A3U2-01A
59659d2e-2542-40aa-9146-d4fa7f047dce	0	THCA	TCGA-IM-A3U3-01A
fc16ab5a-810b-4c93-b59f-dbd53bb12e2d	0	THCA	TCGA-IM-A41Y-01A
2b851bb0-2022-4bfb-9915-6e2dc5648761	1	THCA	TCGA-IM-A41Z-01A
6f369cb5-9334-4be9-bcb7-8a2710fbe0cd	0	THCA	TCGA-IM-A420-01A
b83ff655-7ba3-4ee1-a832-229f6ff1e165	0	THCA	TCGA-IM-A4EB-01A
1b8bf53c-2f5f-4c3a-8f69-1cd11d65e8ff	1	THCA	TCGA-J8-A3NZ-01A
63659984-4b73-4d15-9d14-f3504a92840c	1	THCA	TCGA-J8-A3O0-01A
f58dbb11-5702-4e35-b8eb-674b0851007e	1	THCA	TCGA-J8-A3O1-01A
4468401b-0db3-4de8-badb-415ec148999a	1	THCA	TCGA-J8-A3O2-01A
c63212ea-36ba-48f5-be75-39cd7817a513	1	THCA	TCGA-J8-A3YD-01A
b8743417-4271-426c-b17b-4462d9eae8b9	0	THCA	TCGA-J8-A3YE-01A
3926d96a-00d7-4759-ab19-0d7fc9594092	0	THCA	TCGA-J8-A3YF-01A
06926fb9-f4e2-4e88-8341-fc16bd62962c	0	THCA	TCGA-J8-A3YG-01A
884cf439-92f7-4e1e-88b5-acae25155da3	1	THCA	TCGA-J8-A3YH-01A
18d9f25b-1ca3-4b6f-a243-c2846164eeaf	1	THCA	TCGA-J8-A42S-01A
ffffb791-89b9-4242-aecb-fd107f842436	1	THCA	TCGA-J8-A4HW-01A
2560711c-a414-4b82-8045-295afdb01cfd	0	THCA	TCGA-J8-A4HY-01A
5a8262e2-e749-4586-afe4-25ba94775ada	1	THCA	TCGA-KS-A41F-01A
ba69d3b4-3da1-4795-9e50-42accc60c009	0	THCA	TCGA-KS-A41I-01A
55688f28-92dc-4b74-9465-ce1cdb2be4e8	1	THCA	TCGA-KS-A41J-01A
db70df4d-7e5d-4500-afb9-e2b2d212d77f	0	THCA	TCGA-KS-A41L-01A
478096d1-03e5-4d36-a08e-95103e6acb4c	1	THCA	TCGA-KS-A4I1-01A
b9dbebcd-9138-4d1d-834f-296fe775ac25	0	THCA	TCGA-KS-A4I3-01A
77f6ebaf-ef59-4c50-ac5f-1369e12020ae	1	THCA	TCGA-KS-A4I5-01A
d209ecf5-9e64-4002-8a10-1d7a144cad89	1	THCA	TCGA-KS-A4I7-01A
8e199708-494a-4abe-b796-3e909828cafa	0	THCA	TCGA-KS-A4I9-01A
a1462ed9-799c-4bc6-a713-2ed65c498251	0	THCA	TCGA-KS-A4IB-01A
85f46101-95ca-4a8c-8da1-04192d4745db	1	THCA	TCGA-KS-A4IC-01A
0afa4de6-8270-4b62-b4f2-5be9e88a6b64	0	THCA	TCGA-KS-A4ID-01A
a0a3a3a7-5f27-48bc-aa7d-bb6f656da389	1	THCA	TCGA-L6-A4EP-01A
a452bcbc-247a-49c7-a88d-15b7fa6e40cc	1	THCA	TCGA-L6-A4EQ-01A
7c4b1bb6-bc8c-4c0c-9da5-72c1ded105b7	1	THCA	TCGA-L6-A4ET-01A
e3e624fd-aa77-4c23-9a1d-bd45bed054aa	0	THCA	TCGA-L6-A4EU-01A
a91d9b3a-69cc-45d0-843f-a62325b8f959	0	THCA	TCGA-MK-A4N6-01A
9bbcb8c2-6e90-4b2a-b01b-abdb7d29c753	1	THCA	TCGA-MK-A4N7-01A
98509155-2e60-4113-b481-8c1dbd7fe74b	1	THCA	TCGA-MK-A4N9-01A
ca422231-ea59-40ee-9fca-ba06157827a3	1	THCA	TCGA-MK-A84Z-01A
c9eff0f0-3e9c-4f97-90f1-f473f8cb89a5	1	THCA	TCGA-QD-A8IV-01A

## Sheet: Table-S4
Table S4. Subtype-contributing features shared in at least three cancer types.
gene	KIRP	LIHC	STAD	THCA
APA_MANSC1_1	0.000473571	0	0.000483401	0.000311277
APA_QKI_10	0.000236569	0.00101719	0.000120626	7.79969e-05
APA_STAU1_3	0.000233524	0.00111955	0.0026319	0
APA_CCDC93_2	0.000195318	0	0.000291014	0.000449829
APA_SARAF_2	0.000348496	0.00342286	3.7408e-05	0
APA_NEIL1_2	0	0.000540982	0.000155912	0.000301626
APA_KDM2A_7	0.000155743	0.0034466	0.000973729	0
APA_FKRP_1	0.000147731	0	0.000874834	6.51934e-05
APA_LINC00094_2	0.000553008	0	0.000371711	0.000422764
Retro_ERV316A3_21q22.11b	0.000392907	0.000228767	0.000619508	0.000576171
Retro_ERV316A3_2q37.1a	0.000238143	0	0.000369811	0.000431297
Retro_ERV316A3_4p15.32b	0.00420848	0	0.000244593	0.000566999
Retro_ERV316A3_5p14.1e	0.000135545	0.000326852	0.000308245	0
Retro_ERVLB4_10q21.3d	0.000870411	0	6.50556e-05	0.000246471
Retro_ERVLB4_4p12c	0.00012785	0	6.81105e-05	0.000218584
Retro_ERVLE_13q14.13	0.000528695	0	0.000192269	7.82226e-05
Retro_ERVLE_16p11.2b	0.0003736	0	0.000114761	0.000230344
Retro_ERVLE_1p36.13b	0.000321056	0	0.000968981	0.000251937
Retro_ERVLE_1q21.1b	0.00013174	0	0.000200686	0.00028114
Retro_ERVLE_1q41c	0.00102226	0	6.54587e-05	2.71988e-05
Retro_ERVLE_2p11.2b	0.000203068	0	0.000456164	6.98456e-05
Retro_ERVLE_4q13.3a	0.0024888	0	0.000370526	0.000412625
Retro_ERVLE_5q11.1	0.00012739	0	0.00053954	0.000249662
Retro_ERVLE_7q21.11d	0	0.00167704	0.000138324	8.06794e-05
Retro_ERVLE_8q11.23b	0.000218744	0.000217124	0.000139571	0
Retro_ERVLE_Xq28a	0.0010448	0.000286398	0.00107091	0.00140449
Retro_ERVL_16q21b	0.000983781	0	0.000100361	5.21915e-05
Retro_HERV3_7q11.21	0.000534538	0.000641133	0.000188885	0
Retro_HERV4_19q13.43a	0.00114774	0.000473363	6.71209e-05	0
Retro_HERV4_4q22.1	0.000486005	0.000445478	0.000172281	0.000227151
Retro_HERVEA_19p13.11	0.000131968	0	0.000393691	0.000152816
Retro_HERVH_10q26.11	0.000325913	0	6.84475e-05	4.40013e-05
Retro_HERVH_16p13.2e	0	0.000516349	0.000164092	0.000805385
Retro_HERVL74_17q12	0.000136132	0	6.59425e-05	0.000352088
Retro_HERVL74_2q11.2	0	0.00118786	0.000155393	8.82239e-05
Retro_HERVL74_6p25.1	0.000731091	0	0.000168453	7.17645e-05
Retro_HERVL_11q14.1e	0.000120502	0	7.06724e-05	0.000163396
Retro_HERVL_5q14.3d	0.000127043	0	0.000241504	0.000176534
Retro_HERVL_9q32	0.00175267	0	0.000816042	0.000365324
Retro_HML1_19q13.43	0.000489164	0	0.000200115	0.000179403
Retro_HML2_12q14.1	0.000258728	0	0.00101889	0.000323742
Retro_HML3_17q21.32	0	0.000454927	0.000104028	8.33298e-06
Retro_HML3_5p15.33c	0.000279005	0	0.000231636	0.000151433
Retro_HML3_Xq13.3	0	0.000415975	0.000889045	0.00266905
Retro_LTR19_6q25.3b	0.000123045	0	0.000623817	0.000561913
Retro_LTR57_22q11.1	0	0.000111061	0.000370505	0.000149615
Retro_MER41_15q11.2a	0.000134834	0	0.000125953	1.60123e-05
Retro_MER41_16p12.3	4.33661e-05	0.000298809	0.000124382	0
Retro_MER41_1p36.12	0.000677689	0.000817219	0.000625916	0.000221331
Retro_MER41_4p16.1b	0.000225488	0	0.000350188	0.000305561
Retro_MER4B_11q22.1	0	0.00024298	0.00025525	0.000270977
Retro_MER4B_2q31.1	0.000177084	0	0.00070033	0.000174016
Retro_MER4_Xq21.31c	0.000534856	0	0.000194192	8.86716e-05
Retro_MER61_1p34.1b	6.81294e-05	0	0.000580899	0.00200954
Retro_PRIMA41_17q21.31b	6.30929e-05	0	0.000348239	0.000337606
lncRNA_SNHG29_	0	0.000682948	6.93206e-05	8.00833e-05
lncRNA_ZFAS1_	0.000123212	0	0.00011756	2.71073e-05
lncRNA_FGD5-AS1_	0.00255285	0	0.000929753	0.000336076
lncRNA_DANCR_	0.000801734	0.000620967	0.000312294	0
lncRNA_SNHG7_	0.000339096	0.00033472	0.000426584	0.000412093
lncRNA_BX284668.5_	0.000182801	0	0.000195445	0.00135127
lncRNA_MUC20-OT1_	0.000380292	0	0.000509906	0.000281827
lncRNA_AC132825.2_	0.00119522	0.00182546	0.000284073	8.48407e-05
lncRNA_SNHG18_	0.000400063	0	0.000248834	0.00042619
lncRNA_SNHG19_	0.000122605	0.000221938	0.000230456	0.000436741
lncRNA_AC093484.3_	0	0.000501214	0.000163568	0.00797027
lncRNA_AC025857.2_	0	0.000297627	6.1142e-05	6.9534e-05
lncRNA_AL136131.3_	0.00131812	0.00038895	0	0.000472791
lncRNA_STAG3L5P-PVRIG2P-PILRB_	0.00131319	0	0.000258975	6.5731e-05
lncRNA_LINC01578_	0.000751453	0	0.000111911	0.000259375
lncRNA_lnc-ANKRD34B-4_	0.0011989	0.000209557	0	0.000770672
lncRNA_lnc-ARF6-1_	0.000123408	0	0.000771459	0.000165195
lncRNA_lnc-ARHGEF2-3_	0.000382889	0.00333504	7.13141e-05	0
lncRNA_lnc-BRF1-12_	0.000308809	0.000628595	0.00083234	0.000113778
lncRNA_lnc-BRF1-30_	0	0.000424499	0.000310206	8.77891e-05
lncRNA_lnc-C19orf12-7_	0.000267213	0.000631593	0.000836132	0.000346692
lncRNA_lnc-CEP152-1_	0.00293558	0	0.00109772	0.00204201
lncRNA_lnc-EIF2AK3-19_	0.000121152	0	6.99606e-05	8.24672e-05
lncRNA_lnc-ENSA-4_	0.000132086	0.00222863	0.000387526	0
lncRNA_lnc-ENTPD6-2_	0.000345861	0.00339492	6.73626e-05	0
lncRNA_lnc-FAM193B-2_	0	0.00236263	0.000908308	0.00221331
lncRNA_lnc-FAM207A-8_	0	0.000215351	0.000747553	0.000533347
lncRNA_lnc-GGTLC2-13_	0.00012906	0.00172083	0.00037399	0.000152088
lncRNA_lnc-ICAM4-1_	0.000188294	0.000786432	0	0.00051837
lncRNA_lnc-IFI27L2-3_	0.000117187	0	7.09122e-05	0.000349942
lncRNA_lnc-KCNE1B-10_	0.000647704	0	2.29534e-05	0.000166847
lncRNA_lnc-MSH3-2_	0.00225539	0	0.000341874	0.000528422
lncRNA_lnc-MTRNR2L12-3_	0.00161175	0.000703909	0.000133158	0.00613832
lncRNA_lnc-PRR32-4_	0.00330287	0	0.00028734	0.0125049
lncRNA_lnc-RNF39-12_	0.00143728	0.000199981	0	0.000370373
lncRNA_lnc-RPIA-5_	0.000358066	0	8.02735e-05	7.62516e-05
lncRNA_lnc-RSPH14-4_	0.000392215	0	0.000172016	0.000761023
lncRNA_lnc-SAMD11-12_	0.00030063	0.00088651	0.000560894	0.00353085
lncRNA_lnc-SAMD11-13_	0.00189158	0.000660351	0.00162249	0.000532606
lncRNA_lnc-SAMD11-14_	0	0.000315424	0.00065816	0.00677822
lncRNA_lnc-SLC30A10-7_	0	0.00297899	6.92559e-05	6.86591e-05
lncRNA_lnc-SUMF1-18_	0.00218901	0	0.000429318	0.000525916
lncRNA_lnc-TP53TG3-73_	0.000450247	0	0.000815524	0.00032737
lncRNA_lnc-TSC1-1_	0.00053883	0.000281096	0.000400066	0
lncRNA_lnc-ZBED5-5_	0	0.0018339	0.000908804	0.00742725
lncRNA_lnc-ZDHHC21-5_	0.000183783	0.000364828	0.000344167	0
mRNA_RPS20_	0.000725041	0	5.11449e-05	0.000372098
mRNA_VIM_	0.000348694	0	3.74155e-05	0.00209906
mRNA_TMSB10_	0.000131965	0.000374736	5.95662e-05	0
mRNA_HSPA5_	0	0.00042421	0.000526509	7.45715e-05
mRNA_RPL18_	0.000115633	0.0032372	0.000235619	0
mRNA_PKM_	0.0019429	0.00076652	0.000562159	0.00016381
mRNA_RHOA_	0.00037913	0	0.000617546	0.000222192
mRNA_SLC25A3_	0.000206753	0	0.000346334	7.89701e-05
mRNA_RPS5_	0.000130291	0.00424054	0.000204187	0.00068882
mRNA_APLP2_	0.00143562	0	0.000598933	0.00410447
mRNA_RPL6_	0	0.00173078	0.000399536	0.00909865
mRNA_RPLP0_	4.10086e-05	0.00142458	0.00042653	0.000645475
mRNA_HNRNPC_	0.000255093	0	0.000289019	0.000303081
mRNA_EZR_	0.00113122	0	0.000227388	0.000635944
mRNA_HSP90AB1_	0.00287156	0.00177109	0.000478992	0
mRNA_EIF3L_	0	0.000337018	0.000312018	0.00133986
mRNA_HM13_	0.00102453	0.000343136	0.00040908	0
mRNA_MYL12A_	6.81497e-05	0	0.000126235	8.73976e-05
mRNA_EEF1D_	0	0.000468713	0.000299653	0.00239205
mRNA_OAZ1_	0.000128055	0	9.24977e-05	0.000749123
mRNA_RPS19_	0.000384123	0.000895078	0	0.000813028
mRNA_NDUFS8_	0.000109986	0	0.00033125	0.000271436
mRNA_ATP5B_	0.00020012	0.000428196	0	0.000415706
mRNA_PTGES3_	0.00305633	0	0.000259076	0.000114471
mRNA_ARPC3_	0.00145988	0.00292139	7.32719e-05	0.000348208
mRNA_GAPDH_	0	0.000116665	0.000300082	0.000240759
mRNA_LDHB_	0.00015147	0.000385575	0	0.00477764
mRNA_SOD2_	0.000131528	0	0.000457018	0.00106459
mRNA_EEF1B2_	0.000547076	0.000562737	0.000389424	0.000553185
mRNA_NCL_	0.00364436	0.00109148	0.00192789	0.000294271
mRNA_HDLBP_	0	0.00131201	0.000732216	0.000263249
mRNA_TMEM59_	0	0.00108034	0.000340602	0.00363164
mRNA_RPL22_	0	0.000501031	0.000340957	0.000684831
mRNA_RPN2_	0.000576329	0.000727242	0.000457618	0.00310102
mRNA_DUSP1_	0.000365328	0	0.000262195	9.84737e-06
mRNA_RPL5_	0.000252959	0.0035797	0.000153437	0
mRNA_HNRNPA2B1_	0.0096828	0.000197458	0.000441269	0.000166422
mRNA_RPS10_	0	0.00123546	0.000498038	0.000234722
mRNA_SNRPD2_	0.000303477	0	0.000321011	0.000448563
mRNA_ERGIC3_	0.000254272	0.00493882	0.000435315	0.00037451
mRNA_ROMO1_	0	0.00252959	0.000153535	0.000247452
mRNA_COX6B1_	0.000358179	0	0.000104477	0.000333939
mRNA_SHFM1_	0.000465625	0	0.000219048	0.000187699
mRNA_RPS4Y1_	0.000365933	0	0.00011421	0.000163303
mRNA_PRKCSH_	0.0014124	0	0.000458416	0.00540835
mRNA_ASS1_	0.000357542	0	8.77537e-05	8.34529e-05
mRNA_TRIM28_	0.00489935	0	0.000570546	0.000233156
mRNA_RPL27_	0.000131001	0.00297657	0.000141386	0.000288679
mRNA_SEC61G_	0	0.00354593	0.0007697	0.000247256
mRNA_ATP5G2_	0	0.00274768	0.000121895	0.00210959
mRNA_CD63_	0.000454624	0	0.000188237	0.00025463
mRNA_BLOC1S1_	0.000176016	0.00117141	0	0.000722724
mRNA_RAC1_	0.000383781	0.000820181	0.00047321	0
mRNA_RPS6_	0.000160279	0.000550804	0.000193422	0
mRNA_RPLP1_	0.000555857	0.00198245	0.000166974	0
mRNA_TMBIM6_	0.00119711	0.0004658	0.000909241	0.000960102
mRNA_ARHGDIA_	0.000264079	0	0.000246177	0.00249038
mRNA_SOD1_	0.000409755	0	0.000456195	0.00226712
mRNA_RPL13A_	0.000589649	0.000536576	0.000179587	0
mRNA_SH3BGRL3_	0.000430114	0	0.000551704	0.000382429
mRNA_RPL11_	0	0.000514068	0.00032676	0.00186945
mRNA_ARF1_	0.000180989	0	6.98431e-05	0.00358651
mRNA_RPS27A_	0	0.000467031	0.000230041	0.000356687
mRNA_RPL32_	0.00013234	0.00399928	0.000113257	0.000236849
mRNA_RPL7_	0	0.000841835	0.000304757	0.000406007
mRNA_NDUFB9_	0.000128948	0.000380509	0.000191513	0
mRNA_RPL7A_	6.20868e-05	0.00237593	0.000258109	0.000460927
mRNA_RPS3_	0.000548791	0.00230727	0.000199196	0.000428843
mRNA_ITGB1_	0.00680752	0	0.000421061	0.000189026
mRNA_ATP5G3_	0.000282905	0	8.51732e-05	0.000225415
mRNA_RPL30_	0	0.00058694	0.00021816	0.00127777
mRNA_PTMS_	0.000319369	0.000478602	6.63328e-05	0
mRNA_MGAT4B_	0.000660048	0	0.000295035	8.42038e-05
mRNA_PLCD3_	0.000961878	0	0.000106863	0.00083444
mRNA_PDZK1IP1_	0	0.000190777	0.000258719	0.00061731
mRNA_H3F3A_	0.0098453	0	0.000590343	0.000212278
mRNA_ELF3_	0	0.00115267	0.00018363	0.000209765
mRNA_KRTCAP2_	0	0.00251125	0.000217625	0.000290696
mRNA_ANXA5_	0.00187934	0	0.00029261	0.000126525
mRNA_RPS14_	0.000461544	0.00414967	0	7.49118e-05
mRNA_HNRNPK_	0.00448325	0	0.000593467	0.000222224
mRNA_RPL27A_	0	0.00106773	0.000670303	0.000753375
mRNA_HSP90B1_	0.000962452	0	0.000146294	0.00176712
mRNA_PPIB_	0.00030002	0.000262368	0.000187801	0.00325766
mRNA_SPINT2_	0.000405702	0	0.000161115	0.00177954
mRNA_SLC25A6_	0.000131734	0.00121864	0	0.000232636
mRNA_HINT1_	0.000131439	0	6.76486e-05	0.00038515
mRNA_UBB_	0.000669784	0	0.000598963	0.000498061
mRNA_CFL1_	0.00101283	0.000247476	0	7.91111e-05
mRNA_FKBP2_	0	0.00049403	0.000574869	0.000109449
mRNA_UQCRH_	0	0.000116709	0.000682692	0.00158114
mRNA_EIF1_	0.000494719	0	0.000180388	0.00118347
mRNA_RPL15_	0	0.0013286	0.000193513	0.000801835
mRNA_NDUFA11_	0.0001302	0.00116351	0	0.000269518
mRNA_RPS27_	0	0.00105163	0.000538259	8.24403e-05
mRNA_GRINA_	0.000458062	0	6.85515e-05	0.000543276
mRNA_COX5A_	0.000123247	8.60965e-05	0.000368554	0
mRNA_NPM1_	0	0.00133326	0.000730155	0.000351758
mRNA_RPL35A_	0.000233115	0	0.000492672	0.000207958
mRNA_TMED9_	0.000833216	0.000754318	0	0.000357149
mRNA_NAP1L1_	0.000194874	0	0.000490434	0.000541083
mRNA_PTMA_	0.000498436	0	0.000463794	0.00306704
mRNA_LAMTOR4_	0.000128791	0.000971703	6.64733e-05	0.000900636
mRNA_HMGB1_	0.0022146	0.00167695	0.000732327	0
mRNA_NACA_	0.000201938	0.00121646	0.000302312	0.000229086
mRNA_PCBP2_	0.000408694	0.000690524	0.000406829	0
mRNA_S100A10_	0.000582231	0	0.000137154	8.27864e-05
mRNA_RPL37A_	0.000992471	0.00791646	0	0.0011046
mRNA_RPL12_	0.000226319	0.000950205	0.00015306	0
mRNA_MT-ND6_	0.000119007	0.00201653	0	8.17397e-05
mRNA_MT-CO2_	0.00758423	0.00342423	0.000351806	0.00580794
mRNA_MT-CYB_	0.00717379	0.00384761	0	0.0133253
mRNA_MT-ND2_	0.00486365	0.00327139	0.000396783	0.010132
mRNA_MT-CO1_	0.00271202	0.00704148	0	0.00949306
mRNA_MT-ND3_	0.00224511	0.00197866	0.00118288	0.00356691
mRNA_MT-ND4_	0.00999985	0.0201913	0.00197861	0.0360277
mRNA_MT-ND1_	0.000595747	0.000657959	0.000571206	0.00940087
mRNA_MT-ATP6_	0.00310737	0.00870301	0.00157823	0.0156292
mRNA_MT-CO3_	0.00327293	0.00305598	0.000668583	0.00897643
mRNA_HLA-DRA_	0.000533652	0.000404547	0.00026803	0.000241647
mRNA_MT-ND4L_	0	0.00790778	0.000304411	0.000900591
mRNA_RPS29_	0	0.00234781	0.000563456	0.00104207
mRNA_TOMM6_	0	0.000600468	0.00010229	0.000372201
mRNA_HLA-DPB1_	0.000232063	0	0.000355999	0.000660439
mRNA_MT-ATP8_	0.000317895	0.00583138	0.000327202	0.00179214
mRNA_RPL36A_	0.000121688	0.00132404	0.000398629	0
mRNA_ATP5O_	0.000573965	0.000112856	0	0.000514591
mRNA_MTRNR2L1_	0.0027986	0	0.000212659	0.00188711
mRNA_TXNIP_	0.000582384	0	6.75834e-05	0.000116118
mRNA_MTRNR2L12_	0.00136562	0.00407815	0.00016622	0.000502182
mRNA_CD24_	0.00212744	0	0.000329594	0.000462921
